# Supplementary material for: Bis(diiminate)-Supported Bimetallic Complexes: Tri-Coordinated Zinc for Nitrile and Carbodiimide Hydroboration
Source: ACS Omega. 2025 Jan 10;10(2):2033–43. doi: 10.1021/acsomega.4c08068 (PMC11755180; doi:10.1021/acsomega.4c08068)
Supplement: Supplementary file 1 — ao4c08068_si_001.cif [file ao4c08068_si_001.cif]

####################################################################### 
# 
# This file contains crystal structure data downloaded from the 
# Cambridge Structural Database (CSD) hosted by the Cambridge 
# Crystallographic Data Centre (CCDC).
# 
# Full information about CCDC data access policies and citation 
# guidelines are available at http://www.ccdc.cam.ac.uk/access/V1 
# 
# Audit and citation data items may have been added by the CCDC. 
# Please retain this information to preserve the provenance of 
# this file and to allow appropriate attribution of the data. 
# 
#######################################################################
data_red2
_audit_creation_date               2024-07-08
_audit_creation_method
;
Olex2 1.5
(compiled 2023.08.24 svn.re1ec1418 for OlexSys, GUI svn.r6817)
;
_shelx_SHELXL_version_number       2014/7
loop_
  _audit_author_name
  _audit_author_address
 'Dr. Dipak Kumar Roy'
;
Indian Institute of Technology Indore
India
;

_audit_contact_author_address      ?
_audit_contact_author_email        ?
_audit_contact_author_name         ''
_audit_contact_author_phone        ?
_audit_update_record
;
2024-06-05 deposited with the CCDC.	2024-06-05 downloaded from the CCDC.
;
_publ_contact_author_id_orcid      ?
_publ_section_references
;
Dolomanov, O.V., Bourhis, L.J., Gildea, R.J, Howard, J.A.K. & Puschmann, H.
 (2009), J. Appl. Cryst. 42, 339-341.

Sheldrick, G.M. (2015). Acta Cryst. A71, 3-8.

Sheldrick, G.M. (2015). Acta Cryst. C71, 3-8.
;
_chemical_name_common              ?
_chemical_name_systematic          ?
_chemical_formula_moiety           'C44 H56 N4'
_chemical_formula_sum              'C44 H56 N4'
_chemical_formula_weight           640.92
_chemical_melting_point            ?
_chemical_oxdiff_formula           'C44 N4 H56'
loop_
  _atom_type_symbol
  _atom_type_description
  _atom_type_scat_dispersion_real
  _atom_type_scat_dispersion_imag
  _atom_type_scat_source
 C C 0.0033 0.0016 'International Tables Vol C Tables 4.2.6.8 and 6.1.1.4'
 H H 0.0000 0.0000 'International Tables Vol C Tables 4.2.6.8 and 6.1.1.4'
 N N 0.0061 0.0033 'International Tables Vol C Tables 4.2.6.8 and 6.1.1.4'

_shelx_space_group_comment
;
The symmetry employed for this shelxl refinement is uniquely defined
by the following loop, which should always be used as a source of
symmetry information in preference to the above space-group names.
They are only intended as comments.
;
_space_group_crystal_system        'triclinic'
_space_group_IT_number             2
_space_group_name_H-M_alt          'P -1'
_space_group_name_Hall             '-P 1'
loop_
  _space_group_symop_operation_xyz
 'x, y, z'
 '-x, -y, -z'

_cell_length_a                     9.8960(6)
_cell_length_b                     9.9489(8)
_cell_length_c                     11.4928(7)
_cell_angle_alpha                  106.668(6)
_cell_angle_beta                   94.515(5)
_cell_angle_gamma                  113.850(7)
_cell_volume                       966.62(13)
_cell_formula_units_Z              1
_cell_measurement_reflns_used      3492
_cell_measurement_temperature      293(2)
_cell_measurement_theta_max        27.8580
_cell_measurement_theta_min        3.9870
_shelx_estimated_absorpt_T_max     0.999
_shelx_estimated_absorpt_T_min     0.998
_exptl_absorpt_coefficient_mu      0.064
_exptl_absorpt_correction_T_max    1.00000
_exptl_absorpt_correction_T_min    0.79334
_exptl_absorpt_correction_type     multi-scan
_exptl_absorpt_process_details
;
CrysAlisPro 1.171.41.93a (Rigaku Oxford Diffraction, 2020)
Empirical absorption correction using spherical harmonics,
implemented in SCALE3 ABSPACK scaling algorithm.
;
_exptl_absorpt_special_details     ?
_exptl_crystal_colour              'clear yellowish yellow'
_exptl_crystal_colour_lustre       clear
_exptl_crystal_colour_modifier     yellowish
_exptl_crystal_colour_primary      yellow
_exptl_crystal_density_diffrn      1.101
_exptl_crystal_density_meas        ?
_exptl_crystal_density_method      ?
_exptl_crystal_description         irregular
_exptl_crystal_F_000               348
_exptl_crystal_preparation         'DCM HEXANE MIXTURE'
_exptl_crystal_recrystallization_method  'DCM HEXANE MIXTURE AT 293 K'
_exptl_crystal_size_max            0.03
_exptl_crystal_size_mid            0.03
_exptl_crystal_size_min            0.02
_exptl_transmission_factor_max     ?
_exptl_transmission_factor_min     ?
_diffrn_reflns_av_R_equivalents    0.0343
_diffrn_reflns_av_unetI/netI       0.0398
_diffrn_reflns_Laue_measured_fraction_full  0.991
_diffrn_reflns_Laue_measured_fraction_max  0.991
_diffrn_reflns_limit_h_max         10
_diffrn_reflns_limit_h_min         -11
_diffrn_reflns_limit_k_max         11
_diffrn_reflns_limit_k_min         -11
_diffrn_reflns_limit_l_max         13
_diffrn_reflns_limit_l_min         -13
_diffrn_reflns_number              7083
_diffrn_reflns_point_group_measured_fraction_full  0.991
_diffrn_reflns_point_group_measured_fraction_max  0.991
_diffrn_reflns_theta_full          24.993
_diffrn_reflns_theta_max           24.993
_diffrn_reflns_theta_min           3.306
_diffrn_ambient_temperature        293(2)
_diffrn_detector                   'CCD plate'
_diffrn_detector_area_resol_mean   16.0309
_diffrn_detector_type              Eos
_diffrn_measured_fraction_theta_full  0.991
_diffrn_measured_fraction_theta_max  0.991
_diffrn_measurement_details
;
List of Runs (angles in degrees, time in seconds):

  # Type    Start    End  Width  t~exp~   \w     \q     \k     \f   Frames
#--------------------------------------------------------------------------
  1  \w     42.00  68.00   1.00   37.00    --   18.17-132.00  87.00   26
  2  \w     23.00  48.00   1.00   37.00    --   18.17-136.00 -89.00   25
  3  \w    -84.00 -35.00   1.00   37.00    --  -19.26 136.00 -26.00   49
  4  \w    -78.00 -33.00   1.00   37.00    --  -19.26 132.00 156.00   45
  5  \w    -51.00  39.00   1.00   37.00    --   18.17 -57.00 -90.00   90
  6  \w    -38.00  79.00   1.00   37.00    --   18.17   0.00 -90.00  117
  7  \w     35.00  86.00   1.00   37.00    --   18.17  57.00  60.00   51
  8  \w    -39.00   5.00   1.00   37.00    --  -19.26  77.00 120.00   44
;
_diffrn_measurement_device         'four-circle diffractometer'
_diffrn_measurement_device_type    'SuperNova, Dual, Cu at home/near, Eos'
_diffrn_measurement_method         '\w scans'
_diffrn_orient_matrix_type        
 'CrysAlisPro convention (1999,Acta A55,543-557)'
_diffrn_orient_matrix_UB_11        0.0575111000
_diffrn_orient_matrix_UB_12        0.0769992000
_diffrn_orient_matrix_UB_13        0.0336367000
_diffrn_orient_matrix_UB_21        0.0125278000
_diffrn_orient_matrix_UB_22        0.0121521000
_diffrn_orient_matrix_UB_23        -0.0568680000
_diffrn_orient_matrix_UB_31        -0.0547349000
_diffrn_orient_matrix_UB_32        0.0290718000
_diffrn_orient_matrix_UB_33        0.0007666000
_diffrn_radiation_monochromator    mirror
_diffrn_radiation_probe            x-ray
_diffrn_radiation_type             'Mo K\a'
_diffrn_radiation_wavelength       0.71073
_diffrn_source                     'micro-focus sealed X-ray tube'
_diffrn_source_type                'SuperNova (Mo) X-ray Source'
_reflns_Friedel_coverage           0.000
_reflns_Friedel_fraction_full      .
_reflns_Friedel_fraction_max       .
_reflns_number_gt                  2559
_reflns_number_total               3376
_reflns_special_details
;
 Reflections were merged by SHELXL according to the crystal
 class for the calculation of statistics and refinement.
 
 _reflns_Friedel_fraction is defined as the number of unique
 Friedel pairs measured divided by the number that would be
 possible theoretically, ignoring centric projections and
 systematic absences.
;
_reflns_threshold_expression       'I > 2\s(I)'
_computing_cell_refinement         'CrysAlisPro 1.171.41.93a (Rigaku OD, 2020)'
_computing_data_collection         'CrysAlisPro 1.171.41.93a (Rigaku OD, 2020)'
_computing_data_reduction          'CrysAlisPro 1.171.41.93a (Rigaku OD, 2020)'
_computing_molecular_graphics      'Olex2 1.5 (Dolomanov et al., 2009)'
_computing_publication_material    'Olex2 1.5 (Dolomanov et al., 2009)'
_computing_structure_refinement    'SHELXL 2014/7 (Sheldrick, 2015)'
_computing_structure_solution      'SHELXT 2014/5 (Sheldrick, 2014)'
_refine_diff_density_max           0.308
_refine_diff_density_min           -0.218
_refine_diff_density_rms           0.035
_refine_ls_extinction_coef         .
_refine_ls_extinction_method       none
_refine_ls_goodness_of_fit_ref     1.049
_refine_ls_hydrogen_treatment      constr
_refine_ls_matrix_type             full
_refine_ls_number_parameters       223
_refine_ls_number_reflns           3376
_refine_ls_number_restraints       0
_refine_ls_R_factor_all            0.0800
_refine_ls_R_factor_gt             0.0643
_refine_ls_restrained_S_all        1.049
_refine_ls_shift/su_max            0.000
_refine_ls_shift/su_mean           0.000
_refine_ls_structure_factor_coef   Fsqd
_refine_ls_weighting_details      
 'w=1/[\s^2^(Fo^2^)+(0.0858P)^2^+0.3023P] where P=(Fo^2^+2Fc^2^)/3'
_refine_ls_weighting_scheme        calc
_refine_ls_wR_factor_gt            0.1805
_refine_ls_wR_factor_ref           0.1904
_refine_special_details            ?
_olex2_refinement_description
;
1.a Ternary CH refined with riding coordinates:
 C34(H34), C43(H43)
1.b Aromatic/amide H refined with riding coordinates:
 N1(H1), C7(H7), C8(H8), C9(H9), C30(H30), C39(H39), C40(H40), C41(H41)
1.c Idealised Me refined as rotating group:
 C28(H28A,H28B,H28C), C32(H32A,H32B,H32C), C33(H33A,H33B,H33C), C35(H35A,H35B,
 H35C), C42(H42A,H42B,H42C), C44(H44A,H44B,H44C)
;
_atom_sites_solution_hydrogens     geom
_atom_sites_solution_primary       dual
_atom_sites_solution_secondary     ?
loop_
  _atom_site_label
  _atom_site_type_symbol
  _atom_site_fract_x
  _atom_site_fract_y
  _atom_site_fract_z
  _atom_site_U_iso_or_equiv
  _atom_site_adp_type
  _atom_site_occupancy
  _atom_site_site_symmetry_order
  _atom_site_calc_flag
  _atom_site_refinement_flags_posn
  _atom_site_refinement_flags_adp
  _atom_site_refinement_flags_occupancy
  _atom_site_disorder_assembly
  _atom_site_disorder_group
 N1 N 0.4693(2) 0.7486(2) 0.61391(18) 0.0549(5) Uani 1 1 d . . . . .
 H1 H 0.3825 0.7279 0.6329 0.066 Uiso 1 1 calc R U . . .
 N2 N 0.27183(19) 0.6321(2) 0.74632(17) 0.0492(5) Uani 1 1 d . . . . .
 C3 C 0.4886(2) 0.9641(2) 0.54641(19) 0.0461(5) Uani 1 1 d . . . . .
 C7 C 0.5472(3) 0.9649(3) 0.3438(2) 0.0551(6) Uani 1 1 d . . . . .
 H7 H 0.5628 1.0108 0.2829 0.066 Uiso 1 1 calc R U . . .
 C8 C 0.5592(3) 0.8291(3) 0.3263(2) 0.0636(6) Uani 1 1 d . . . . .
 H8 H 0.5837 0.7837 0.2536 0.076 Uiso 1 1 calc R U . . .
 C9 C 0.5354(3) 0.7568(3) 0.4157(2) 0.0621(6) Uani 1 1 d . . . . .
 H9 H 0.5426 0.6633 0.4011 0.075 Uiso 1 1 calc R U . . .
 C10 C 0.5016(2) 0.8220(2) 0.5244(2) 0.0500(5) Uani 1 1 d . . . . .
 C28 C 0.7139(3) 0.7386(4) 0.6453(3) 0.0849(9) Uani 1 1 d . . . . .
 H28A H 0.7055 0.6510 0.5769 0.127 Uiso 1 1 calc R U . . .
 H28B H 0.7796 0.7518 0.7180 0.127 Uiso 1 1 calc R U . . .
 H28C H 0.7550 0.8319 0.6245 0.127 Uiso 1 1 calc R U . . .
 C29 C 0.5595(2) 0.7089(3) 0.6709(2) 0.0549(6) Uani 1 1 d . . . . .
 C30 C 0.5150(2) 0.6404(3) 0.7610(2) 0.0564(6) Uani 1 1 d . . . . .
 H30 H 0.5837 0.6162 0.7997 0.068 Uiso 1 1 calc R U . . .
 C31 C 0.3779(2) 0.6051(3) 0.7980(2) 0.0526(5) Uani 1 1 d . . . . .
 C32 C 0.3504(3) 0.5345(4) 0.8993(3) 0.0851(9) Uani 1 1 d . . . . .
 H32A H 0.3641 0.6141 0.9763 0.128 Uiso 1 1 calc R U . . .
 H32B H 0.4209 0.4926 0.9089 0.128 Uiso 1 1 calc R U . . .
 H32C H 0.2488 0.4520 0.8769 0.128 Uiso 1 1 calc R U . . .
 C33 C 0.2670(7) 0.9069(5) 1.0648(4) 0.168(2) Uani 1 1 d . . . . .
 H33A H 0.1786 0.8903 1.0991 0.252 Uiso 1 1 calc R U . . .
 H33B H 0.3410 1.0145 1.1034 0.252 Uiso 1 1 calc R U . . .
 H33C H 0.3087 0.8400 1.0801 0.252 Uiso 1 1 calc R U . . .
 C34 C 0.2239(3) 0.8690(3) 0.9263(3) 0.0783(8) Uani 1 1 d . . . . .
 H34 H 0.3137 0.8747 0.8934 0.094 Uiso 1 1 calc R U . . .
 C35 C 0.1862(5) 0.9907(4) 0.9002(4) 0.1100(12) Uani 1 1 d . . . . .
 H35A H 0.1630 0.9671 0.8119 0.165 Uiso 1 1 calc R U . . .
 H35B H 0.2713 1.0921 0.9387 0.165 Uiso 1 1 calc R U . . .
 H35C H 0.1001 0.9907 0.9334 0.165 Uiso 1 1 calc R U . . .
 C36 C 0.1004(3) 0.7042(3) 0.8616(2) 0.0582(6) Uani 1 1 d . . . . .
 C37 C 0.1261(2) 0.5898(2) 0.77672(19) 0.0476(5) Uani 1 1 d . . . . .
 C38 C 0.0107(2) 0.4376(3) 0.7156(2) 0.0563(6) Uani 1 1 d . . . . .
 C39 C -0.1306(3) 0.4017(3) 0.7424(3) 0.0703(7) Uani 1 1 d . . . . .
 H39 H -0.2089 0.3012 0.7020 0.084 Uiso 1 1 calc R U . . .
 C40 C -0.1579(3) 0.5109(4) 0.8274(3) 0.0750(8) Uani 1 1 d . . . . .
 H40 H -0.2534 0.4839 0.8452 0.090 Uiso 1 1 calc R U . . .
 C41 C -0.0443(3) 0.6603(4) 0.8861(3) 0.0728(7) Uani 1 1 d . . . . .
 H41 H -0.0640 0.7337 0.9434 0.087 Uiso 1 1 calc R U . . .
 C42 C -0.0114(7) 0.1648(5) 0.6547(5) 0.155(2) Uani 1 1 d . . . . .
 H42A H 0.0160 0.1940 0.7435 0.232 Uiso 1 1 calc R U . . .
 H42B H 0.0385 0.1049 0.6157 0.232 Uiso 1 1 calc R U . . .
 H42C H -0.1192 0.1028 0.6265 0.232 Uiso 1 1 calc R U . . .
 C43 C 0.0369(3) 0.3132(3) 0.6204(3) 0.0723(7) Uani 1 1 d . . . . .
 H43 H 0.1460 0.3553 0.6240 0.087 Uiso 1 1 calc R U . . .
 C44 C -0.0414(4) 0.2777(5) 0.4900(3) 0.1091(12) Uani 1 1 d . . . . .
 H44A H -0.1480 0.2439 0.4854 0.164 Uiso 1 1 calc R U . . .
 H44B H -0.0260 0.1962 0.4330 0.164 Uiso 1 1 calc R U . . .
 H44C H -0.0003 0.3705 0.4685 0.164 Uiso 1 1 calc R U . . .

loop_
  _atom_site_aniso_label
  _atom_site_aniso_U_11
  _atom_site_aniso_U_22
  _atom_site_aniso_U_33
  _atom_site_aniso_U_23
  _atom_site_aniso_U_13
  _atom_site_aniso_U_12
 N1 0.0474(10) 0.0533(11) 0.0718(13) 0.0316(10) 0.0204(9) 0.0219(9)
 N2 0.0469(9) 0.0494(11) 0.0554(11) 0.0222(9) 0.0124(8) 0.0226(8)
 C3 0.0376(10) 0.0401(11) 0.0534(13) 0.0147(9) 0.0095(9) 0.0116(9)
 C7 0.0575(13) 0.0533(13) 0.0562(13) 0.0223(11) 0.0201(10) 0.0228(11)
 C8 0.0731(15) 0.0559(14) 0.0639(15) 0.0184(12) 0.0276(12) 0.0304(13)
 C9 0.0671(14) 0.0444(13) 0.0757(17) 0.0199(12) 0.0233(12) 0.0252(12)
 C10 0.0420(11) 0.0424(12) 0.0627(13) 0.0200(10) 0.0145(9) 0.0145(9)
 C28 0.0591(15) 0.105(2) 0.116(2) 0.061(2) 0.0341(15) 0.0425(16)
 C29 0.0472(12) 0.0438(12) 0.0695(15) 0.0165(11) 0.0121(10) 0.0188(10)
 C30 0.0517(12) 0.0519(13) 0.0700(15) 0.0240(11) 0.0078(11) 0.0264(11)
 C31 0.0551(12) 0.0465(12) 0.0583(13) 0.0218(10) 0.0101(10) 0.0228(10)
 C32 0.0864(19) 0.115(3) 0.092(2) 0.070(2) 0.0284(16) 0.0575(19)
 C33 0.236(6) 0.090(3) 0.100(3) 0.004(2) -0.060(3) 0.037(3)
 C34 0.0799(18) 0.0628(17) 0.0778(18) 0.0036(14) 0.0156(14) 0.0328(15)
 C35 0.129(3) 0.071(2) 0.122(3) 0.037(2) 0.022(2) 0.036(2)
 C36 0.0625(13) 0.0598(15) 0.0562(14) 0.0193(11) 0.0142(11) 0.0316(12)
 C37 0.0491(11) 0.0515(13) 0.0492(12) 0.0246(10) 0.0136(9) 0.0240(10)
 C38 0.0534(12) 0.0538(14) 0.0634(14) 0.0240(11) 0.0151(11) 0.0228(11)
 C39 0.0533(13) 0.0650(17) 0.0895(19) 0.0304(15) 0.0197(13) 0.0205(13)
 C40 0.0584(15) 0.087(2) 0.094(2) 0.0427(17) 0.0338(14) 0.0358(15)
 C41 0.0783(17) 0.084(2) 0.0724(17) 0.0250(15) 0.0320(14) 0.0504(17)
 C42 0.254(6) 0.073(3) 0.166(4) 0.047(3) 0.084(4) 0.090(3)
 C43 0.0634(14) 0.0528(15) 0.0847(19) 0.0095(13) 0.0158(13) 0.0209(12)
 C44 0.105(3) 0.118(3) 0.081(2) 0.003(2) 0.0110(19) 0.052(2)

_geom_special_details
;
 All esds (except the esd in the dihedral angle between two l.s. planes)
 are estimated using the full covariance matrix.  The cell esds are taken
 into account individually in the estimation of esds in distances, angles
 and torsion angles; correlations between esds in cell parameters are only
 used when they are defined by crystal symmetry.  An approximate (isotropic)
 treatment of cell esds is used for estimating esds involving l.s. planes.
;
loop_
  _geom_bond_atom_site_label_1
  _geom_bond_atom_site_label_2
  _geom_bond_distance
  _geom_bond_site_symmetry_2
  _geom_bond_publ_flag
 N1 H1 0.8600 . ?
 N1 C10 1.409(3) . ?
 N1 C29 1.313(3) . ?
 N2 C31 1.322(3) . ?
 N2 C37 1.432(3) . ?
 C3 C3 1.429(4) 2_676 ?
 C3 C7 1.406(3) 2_676 ?
 C3 C10 1.424(3) . ?
 C7 C3 1.406(3) 2_676 ?
 C7 H7 0.9300 . ?
 C7 C8 1.363(3) . ?
 C8 H8 0.9300 . ?
 C8 C9 1.397(3) . ?
 C9 H9 0.9300 . ?
 C9 C10 1.368(3) . ?
 C28 H28A 0.9600 . ?
 C28 H28B 0.9600 . ?
 C28 H28C 0.9600 . ?
 C28 C29 1.505(3) . ?
 C29 C30 1.401(3) . ?
 C30 H30 0.9300 . ?
 C30 C31 1.391(3) . ?
 C31 C32 1.512(3) . ?
 C32 H32A 0.9600 . ?
 C32 H32B 0.9600 . ?
 C32 H32C 0.9600 . ?
 C33 H33A 0.9600 . ?
 C33 H33B 0.9600 . ?
 C33 H33C 0.9600 . ?
 C33 C34 1.508(5) . ?
 C34 H34 0.9800 . ?
 C34 C35 1.501(4) . ?
 C34 C36 1.507(4) . ?
 C35 H35A 0.9600 . ?
 C35 H35B 0.9600 . ?
 C35 H35C 0.9600 . ?
 C36 C37 1.396(3) . ?
 C36 C41 1.396(3) . ?
 C37 C38 1.398(3) . ?
 C38 C39 1.380(3) . ?
 C38 C43 1.524(3) . ?
 C39 H39 0.9300 . ?
 C39 C40 1.371(4) . ?
 C40 H40 0.9300 . ?
 C40 C41 1.372(4) . ?
 C41 H41 0.9300 . ?
 C42 H42A 0.9600 . ?
 C42 H42B 0.9600 . ?
 C42 H42C 0.9600 . ?
 C42 C43 1.535(5) . ?
 C43 H43 0.9800 . ?
 C43 C44 1.505(4) . ?
 C44 H44A 0.9600 . ?
 C44 H44B 0.9600 . ?
 C44 H44C 0.9600 . ?

loop_
  _geom_angle_atom_site_label_1
  _geom_angle_atom_site_label_2
  _geom_angle_atom_site_label_3
  _geom_angle
  _geom_angle_site_symmetry_1
  _geom_angle_site_symmetry_3
  _geom_angle_publ_flag
 C10 N1 H1 117.0 . . ?
 C29 N1 H1 117.0 . . ?
 C29 N1 C10 125.98(18) . . ?
 C31 N2 C37 123.11(18) . . ?
 C7 C3 C3 119.1(2) 2_676 2_676 ?
 C7 C3 C10 121.9(2) 2_676 . ?
 C10 C3 C3 118.9(2) . 2_676 ?
 C3 C7 H7 119.9 2_676 . ?
 C8 C7 C3 120.2(2) . 2_676 ?
 C8 C7 H7 119.9 . . ?
 C7 C8 H8 119.4 . . ?
 C7 C8 C9 121.2(2) . . ?
 C9 C8 H8 119.4 . . ?
 C8 C9 H9 119.6 . . ?
 C10 C9 C8 120.8(2) . . ?
 C10 C9 H9 119.6 . . ?
 N1 C10 C3 117.73(19) . . ?
 C9 C10 N1 122.4(2) . . ?
 C9 C10 C3 119.7(2) . . ?
 H28A C28 H28B 109.5 . . ?
 H28A C28 H28C 109.5 . . ?
 H28B C28 H28C 109.5 . . ?
 C29 C28 H28A 109.5 . . ?
 C29 C28 H28B 109.5 . . ?
 C29 C28 H28C 109.5 . . ?
 N1 C29 C28 121.9(2) . . ?
 N1 C29 C30 120.24(19) . . ?
 C30 C29 C28 117.8(2) . . ?
 C29 C30 H30 116.9 . . ?
 C31 C30 C29 126.24(19) . . ?
 C31 C30 H30 116.9 . . ?
 N2 C31 C30 121.3(2) . . ?
 N2 C31 C32 119.6(2) . . ?
 C30 C31 C32 119.12(19) . . ?
 C31 C32 H32A 109.5 . . ?
 C31 C32 H32B 109.5 . . ?
 C31 C32 H32C 109.5 . . ?
 H32A C32 H32B 109.5 . . ?
 H32A C32 H32C 109.5 . . ?
 H32B C32 H32C 109.5 . . ?
 H33A C33 H33B 109.5 . . ?
 H33A C33 H33C 109.5 . . ?
 H33B C33 H33C 109.5 . . ?
 C34 C33 H33A 109.5 . . ?
 C34 C33 H33B 109.5 . . ?
 C34 C33 H33C 109.5 . . ?
 C33 C34 H34 107.0 . . ?
 C35 C34 C33 110.6(3) . . ?
 C35 C34 H34 107.0 . . ?
 C35 C34 C36 113.1(3) . . ?
 C36 C34 C33 111.9(3) . . ?
 C36 C34 H34 107.0 . . ?
 C34 C35 H35A 109.5 . . ?
 C34 C35 H35B 109.5 . . ?
 C34 C35 H35C 109.5 . . ?
 H35A C35 H35B 109.5 . . ?
 H35A C35 H35C 109.5 . . ?
 H35B C35 H35C 109.5 . . ?
 C37 C36 C34 121.7(2) . . ?
 C41 C36 C34 120.7(2) . . ?
 C41 C36 C37 117.6(2) . . ?
 C36 C37 N2 119.1(2) . . ?
 C36 C37 C38 121.5(2) . . ?
 C38 C37 N2 119.29(19) . . ?
 C37 C38 C43 121.9(2) . . ?
 C39 C38 C37 118.2(2) . . ?
 C39 C38 C43 119.9(2) . . ?
 C38 C39 H39 119.3 . . ?
 C40 C39 C38 121.3(3) . . ?
 C40 C39 H39 119.3 . . ?
 C39 C40 H40 120.0 . . ?
 C39 C40 C41 120.0(2) . . ?
 C41 C40 H40 120.0 . . ?
 C36 C41 H41 119.4 . . ?
 C40 C41 C36 121.3(2) . . ?
 C40 C41 H41 119.4 . . ?
 H42A C42 H42B 109.5 . . ?
 H42A C42 H42C 109.5 . . ?
 H42B C42 H42C 109.5 . . ?
 C43 C42 H42A 109.5 . . ?
 C43 C42 H42B 109.5 . . ?
 C43 C42 H42C 109.5 . . ?
 C38 C43 C42 110.4(3) . . ?
 C38 C43 H43 107.6 . . ?
 C42 C43 H43 107.6 . . ?
 C44 C43 C38 111.6(2) . . ?
 C44 C43 C42 111.8(3) . . ?
 C44 C43 H43 107.6 . . ?
 C43 C44 H44A 109.5 . . ?
 C43 C44 H44B 109.5 . . ?
 C43 C44 H44C 109.5 . . ?
 H44A C44 H44B 109.5 . . ?
 H44A C44 H44C 109.5 . . ?
 H44B C44 H44C 109.5 . . ?

loop_
  _geom_torsion_atom_site_label_1
  _geom_torsion_atom_site_label_2
  _geom_torsion_atom_site_label_3
  _geom_torsion_atom_site_label_4
  _geom_torsion
  _geom_torsion_site_symmetry_1
  _geom_torsion_site_symmetry_2
  _geom_torsion_site_symmetry_3
  _geom_torsion_site_symmetry_4
  _geom_torsion_publ_flag
 N1 C29 C30 C31 1.1(4) . . . . ?
 N2 C37 C38 C39 -177.2(2) . . . . ?
 N2 C37 C38 C43 2.2(3) . . . . ?
 C3 C3 C10 N1 -176.1(2) 2_676 . . . ?
 C3 C3 C10 C9 -0.1(3) 2_676 . . . ?
 C3 C7 C8 C9 0.5(4) 2_676 . . . ?
 C7 C3 C10 N1 3.4(3) 2_676 . . . ?
 C7 C3 C10 C9 179.5(2) 2_676 . . . ?
 C7 C8 C9 C10 -1.0(4) . . . . ?
 C8 C9 C10 N1 176.7(2) . . . . ?
 C8 C9 C10 C3 0.8(3) . . . . ?
 C10 N1 C29 C28 -0.2(4) . . . . ?
 C10 N1 C29 C30 178.2(2) . . . . ?
 C28 C29 C30 C31 179.5(2) . . . . ?
 C29 N1 C10 C3 -125.4(2) . . . . ?
 C29 N1 C10 C9 58.6(3) . . . . ?
 C29 C30 C31 N2 1.5(4) . . . . ?
 C29 C30 C31 C32 -178.5(2) . . . . ?
 C31 N2 C37 C36 98.6(2) . . . . ?
 C31 N2 C37 C38 -85.0(3) . . . . ?
 C33 C34 C36 C37 -114.1(3) . . . . ?
 C33 C34 C36 C41 65.1(4) . . . . ?
 C34 C36 C37 N2 -2.8(3) . . . . ?
 C34 C36 C37 C38 -179.1(2) . . . . ?
 C34 C36 C41 C40 179.6(3) . . . . ?
 C35 C34 C36 C37 120.3(3) . . . . ?
 C35 C34 C36 C41 -60.5(4) . . . . ?
 C36 C37 C38 C39 -0.9(3) . . . . ?
 C36 C37 C38 C43 178.5(2) . . . . ?
 C37 N2 C31 C30 176.5(2) . . . . ?
 C37 N2 C31 C32 -3.5(3) . . . . ?
 C37 C36 C41 C40 -1.1(4) . . . . ?
 C37 C38 C39 C40 -0.5(4) . . . . ?
 C37 C38 C43 C42 126.5(3) . . . . ?
 C37 C38 C43 C44 -108.5(3) . . . . ?
 C38 C39 C40 C41 1.1(4) . . . . ?
 C39 C38 C43 C42 -54.1(4) . . . . ?
 C39 C38 C43 C44 70.9(3) . . . . ?
 C39 C40 C41 C36 -0.2(4) . . . . ?
 C41 C36 C37 N2 178.01(19) . . . . ?
 C41 C36 C37 C38 1.7(3) . . . . ?
 C43 C38 C39 C40 -179.9(2) . . . . ?

loop_
  _diffrn_refln_index_h
  _diffrn_refln_index_k
  _diffrn_refln_index_l
  _diffrn_refln_intensity_net
  _diffrn_refln_intensity_u
 0 0 2 1658.13 22.12
 0 0 3 117.22 6.84
 0 0 4 655.38 18.28
 0 0 5 578.77 18.74
 0 0 6 202.18 12.13
 0 0 7 429.83 18.65
 0 0 8 96.85 9.42
 0 0 9 28.65 5.34
 0 0 10 10.93 3.34
 0 0 11 5.58 2.87
 0 0 12 13.56 4.21
 0 0 12 12.58 5.42
 0 0 13 8.89 3.69
 0 0 13 8.07 4.45
 0 0 14 10 4
 0 -1 15 5.63 3.09
 0 -1 14 1.81 2.37
 0 -1 13 2.13 2.21
 0 -1 12 4.52 3.21
 0 -1 11 30.87 6.41
 0 -1 10 24.57 5.68
 0 -1 9 203.81 15
 0 -1 8 692.83 26.45
 0 -1 7 109.19 9.72
 0 -1 6 55.87 6.64
 0 -1 5 179.7 10.52
 0 -1 4 2434.88 31.63
 0 -1 3 2313.37 22.65
 0 1 1 4857.07 37.37
 0 1 2 1797.06 28.78
 0 1 2 1848.62 22.77
 0 1 3 704.66 15.58
 0 1 3 645.23 19.45
 0 -1 -4 45.66 5.12
 0 1 4 43.05 5.48
 0 1 4 51.94 4.62
 0 1 5 533.87 16.81
 0 1 6 159.07 9.88
 0 1 7 16.88 3.55
 0 1 7 10.39 3.63
 0 1 8 -3.04 3.4
 0 1 8 1.38 0.9
 0 1 9 21.79 5.75
 0 1 9 24.94 4.6
 0 1 10 13.92 3.78
 0 1 10 7.26 3.66
 0 1 11 0.9 1.56
 0 1 11 -0.67 3.09
 0 1 12 17.06 5.08
 0 1 12 14.91 5.76
 0 1 13 -1.34 0.95
 0 1 13 2.26 2.41
 0 1 14 -0.48 0.97
 0 -2 15 -3.93 3.15
 0 -2 14 6.96 3.7
 0 -2 13 4 2.52
 0 -2 12 0.59 1.57
 0 -2 11 144.97 14.36
 0 -2 10 225.71 17.37
 0 2 -9 16.15 0.8
 0 -2 9 15.84 4.21
 0 2 -8 2.03 0.45
 0 -2 8 1.69 0.39
 0 -2 8 -1.37 1.85
 0 -2 7 53.16 6.35
 0 -2 6 885.81 21.22
 0 -2 5 12.62 1.89
 0 2 -4 229.26 7.57
 0 -2 4 238.96 7.53
 0 -2 3 233.17 7.32
 0 -2 3 240.5 6.72
 0 2 -3 228.78 7.21
 0 -2 2 1996.58 21.8
 0 2 -2 1923.47 25.48
 0 2 -2 1878.06 22.04
 0 -2 2 1897.6 22.62
 0 2 -1 172.31 7.13
 0 2 0 1273.22 21.07
 0 2 2 13.55 2.8
 0 2 2 13.83 2.23
 0 2 3 1528.56 26.2
 0 2 3 1499.37 31.35
 0 -2 -3 1485.58 26.39
 0 2 4 408.04 14.39
 0 2 4 470.27 19.36
 0 2 5 181.42 13.18
 0 2 5 167.41 9.71
 0 2 6 3.31 0.48
 0 2 6 1.98 1.29
 0 -2 -6 3.89 0.5
 0 2 6 3.73 1.92
 0 2 7 0.91 1.24
 0 2 7 -0.85 0.82
 0 2 8 320.78 21.84
 0 2 8 274.76 15.44
 0 2 9 19.09 4.2
 0 2 9 22.13 6.07
 0 2 10 52.62 7.5
 0 2 10 52.44 10.19
 0 2 11 7.95 4.85
 0 2 11 5.44 2.59
 0 2 12 5.84 2.97
 0 2 12 9.17 4.89
 0 2 13 -0.81 1.37
 0 3 -15 -1.14 1.62
 0 -3 15 -0.14 2.29
 0 3 -14 3.5 2.12
 0 -3 14 -0.78 2.58
 0 3 -13 0.1 0.89
 0 -3 13 -0.94 2.44
 0 3 -12 24.86 4.77
 0 -3 12 49.15 8.98
 0 -3 11 -2.57 3.73
 0 3 -11 1.61 1.5
 0 3 -10 0.88 1
 0 -3 10 -2.39 2.72
 0 -3 9 72.6 8.99
 0 3 -9 26.18 4.04
 0 3 -8 43.32 4.7
 0 -3 8 43.8 5.8
 0 3 -7 24.09 3.34
 0 -3 7 31.7 4.67
 0 -3 7 28.82 3.45
 0 -3 6 584.94 14.95
 0 3 -6 430.39 13.55
 0 3 -5 1609.65 25.57
 0 -3 5 1674.95 24.73
 0 -3 4 1681.59 22.5
 0 3 -4 1643.44 28.79
 0 -3 4 1584.84 24.2
 0 3 -3 442.94 12.01
 0 -3 3 481.18 11.81
 0 3 -3 451.1 14.17
 0 -3 3 460.3 12.53
 0 -3 2 326.09 10.67
 0 3 -2 344.15 12.4
 0 -3 2 370 10.86
 0 3 -1 122.3 7.38
 0 3 0 1404.84 27.03
 0 3 1 8.14 2.2
 0 3 2 1850.5 31.35
 0 3 2 1861.07 35.85
 0 3 3 170.72 10.09
 0 3 3 186.02 12.34
 0 3 4 501.76 17.61
 0 3 4 559.05 22.31
 0 3 5 130.29 11.44
 0 3 5 124.52 9.29
 0 3 6 140.52 12.91
 0 3 6 118.45 9.82
 0 3 7 17.39 4.72
 0 3 7 16.73 3.82
 0 3 7 15.68 1.27
 0 3 8 212.29 17.86
 0 3 8 188.6 13.62
 0 3 9 67.31 8.54
 0 3 9 80.03 11.62
 0 3 10 45.88 9.25
 0 3 10 41.43 6.95
 0 3 11 -3.93 2.43
 0 3 11 0.09 2.49
 0 3 12 2.53 2.14
 0 -4 15 6.47 4.08
 0 4 -15 7.9 3.47
 0 -4 14 -0.88 3.08
 0 4 -14 0.43 1.02
 0 4 -13 3.95 2.29
 0 -4 13 -0.61 2.27
 0 4 -12 5.35 2.37
 0 -4 12 11.65 4.42
 0 -4 11 -4.05 2.84
 0 4 -11 -0.43 1.09
 0 -4 10 61.76 7.76
 0 4 -10 56.41 6.42
 0 4 -9 -0.29 0.53
 0 -4 9 4.79 2.56
 0 -4 8 196.44 10.06
 0 4 -8 141.93 9.32
 0 -4 7 108.14 6.93
 0 4 -7 98.85 7.25
 0 4 -6 54.06 5.2
 0 -4 6 55.45 4.88
 0 4 -5 60.19 6.04
 0 4 -5 42.78 4.4
 0 -4 5 49.09 4.54
 0 -4 4 1196.88 21.78
 0 -4 4 1270.61 24.21
 0 -4 3 114.08 6.7
 0 4 -3 104.35 7.91
 0 -4 3 108.63 6.98
 0 4 -2 534.29 18.08
 0 4 -1 25.01 3.92
 0 4 0 32.64 5.05
 0 4 1 2202.89 41.34
 0 4 2 923.1 27.67
 0 4 3 99.04 9.54
 0 4 3 80.03 7.45
 0 4 4 994.91 28.67
 0 4 4 1052.19 32.85
 0 4 5 13.86 3.48
 0 4 5 17.24 4.52
 0 4 6 655.67 29.33
 0 4 6 642.25 24.52
 0 4 7 21.95 5.84
 0 4 7 21.53 4.64
 0 4 8 12.21 3.71
 0 4 8 13.49 4.91
 0 4 9 1.04 1.55
 0 4 9 0.91 1.22
 0 4 10 4.95 3.48
 0 4 10 1.88 1.9
 0 4 11 1.17 2.89
 0 4 11 -0.5 1.92
 0 -5 15 3.15 2.05
 0 5 -14 10.5 3.68
 0 -5 14 0.47 3.14
 0 5 -13 3.79 2.15
 0 -5 13 0.85 2.16
 0 -5 12 1.45 1.99
 0 5 -12 3.93 1.96
 0 -5 11 20.15 4.87
 0 5 -11 18.88 4.1
 0 -5 10 14.51 4.04
 0 5 -10 4.21 1.95
 0 5 -9 35.09 5
 0 -5 9 40.11 4.92
 0 -5 8 13.73 2.83
 0 5 -8 8.55 2.36
 0 -5 7 4.21 1.5
 0 5 -7 3.65 1.36
 0 5 -6 16.64 3.04
 0 -5 6 21.04 3.26
 0 5 -5 400.68 17.1
 0 -5 5 385.81 14.52
 0 -5 4 1426.46 29.09
 0 5 -4 1427.09 32.92
 0 -5 3 279.22 12.79
 0 5 -3 269.85 14.28
 0 5 -2 1610.99 36.4
 0 5 -1 271.73 14.84
 0 5 0 147.38 11.31
 0 5 1 39.51 6.08
 0 5 2 11.95 3.23
 0 5 3 214.56 15.43
 0 5 4 386.92 21.74
 0 5 5 173.46 15.37
 0 5 5 146.14 12.06
 0 5 6 46.71 8.33
 0 5 6 41.21 6.69
 0 5 7 16.36 4.85
 0 5 7 18.11 4.55
 0 5 8 -1.17 2.2
 0 5 8 1.46 1.97
 0 5 9 14 4.81
 0 5 9 8.46 4.84
 0 5 10 2.23 2.38
 0 5 10 -0.98 1.22
 0 5 11 1.59 1.72
 0 -6 14 3.12 3.01
 0 6 -14 6.64 2.87
 0 6 -13 7.32 2.94
 0 -6 13 10.98 4.5
 0 -6 12 14.71 4.36
 0 6 -12 10.13 3.37
 0 -6 11 41.12 5.65
 0 6 -11 38.91 6.16
 0 -6 11 41.77 6.65
 0 -6 10 37.77 5.12
 0 6 -10 33.27 5.37
 0 6 -9 68.03 7.58
 0 -6 9 76.94 7.02
 0 6 -8 1.53 0.95
 0 -6 8 3.29 1.47
 0 -6 7 10.26 2.51
 0 -6 6 200.12 11.44
 0 6 -6 210.04 13.86
 0 -6 5 26.27 4.12
 0 6 -5 24.92 4.64
 0 6 -4 722.03 26.03
 0 -6 4 701.53 22.39
 0 6 -3 422.13 19.86
 0 -6 3 466.31 18.31
 0 6 -2 19.64 4.26
 0 6 -1 44.1 6.66
 0 6 0 44.43 7.38
 0 6 1 1.78 1.57
 0 6 2 13.83 4.13
 0 6 3 468.93 25.38
 0 6 4 17.7 5
 0 6 5 325 22.51
 0 6 6 19.42 5.55
 0 6 7 1.67 1.49
 0 6 8 -1.67 2.04
 0 6 9 6.22 3.84
 0 6 9 9.01 3.89
 0 6 10 0.36 1.75
 0 -7 14 16 5.78
 0 -7 13 19.54 5.41
 0 7 -13 11.37 3.67
 0 -7 12 6.15 3.4
 0 7 -12 2.14 1.7
 0 -7 12 4.76 2.39
 0 -7 11 0.46 0.67
 0 7 -11 -1.29 0.89
 0 7 -10 1.63 1.27
 0 -7 10 0.83 1
 0 -7 9 1.49 1.15
 0 -7 8 -1.62 2.07
 0 7 -7 54.48 7.85
 0 -7 7 45.42 6.11
 0 -7 6 216.72 13.07
 0 7 -6 227.12 15.09
 0 -7 5 15.37 3.56
 0 7 -5 15.37 4.02
 0 7 -4 252.22 16.73
 0 -7 4 268.75 15.05
 0 7 -3 451.49 22.62
 0 7 -2 173.51 14.27
 0 7 -1 172.94 14.45
 0 7 0 122.17 12.65
 0 7 1 62.88 9.25
 0 7 2 59.2 9.29
 0 7 3 6.51 3.96
 0 7 4 2.37 2.02
 0 7 5 101.39 13.47
 0 7 6 133.99 16.34
 0 7 7 5.6 4.11
 0 7 8 17.11 6.62
 0 -8 13 42.63 7.67
 0 -8 12 2.13 1.41
 0 -8 11 23.77 4.58
 0 -8 10 1.39 1.46
 0 -8 9 18 3.9
 0 -8 8 17.88 4.17
 0 -8 7 15.5 3.65
 0 8 -7 13.01 4.03
 0 -8 6 107.44 9.92
 0 8 -6 106.92 11.24
 0 -8 5 266.4 15.96
 0 8 -5 255.73 17.86
 0 8 -4 102.83 11.55
 0 -8 4 111.3 10.59
 0 8 -3 9.98 3.16
 0 8 -2 -2 2.88
 0 8 -1 23.69 5.8
 0 8 0 33.62 7.36
 0 8 1 19.21 5.73
 0 8 2 7.66 3.65
 0 8 3 36.09 8.11
 0 8 4 172.16 18.7
 0 8 5 4.01 3.85
 0 8 6 22.39 7.45
 0 -9 12 19.61 4.58
 0 -9 11 3.71 2.21
 0 -9 10 5.27 2.35
 0 -9 9 9.34 2.92
 0 9 -8 15.07 4.81
 0 -9 8 9.01 3.2
 0 9 -7 9.9 3.35
 0 -9 7 9.87 3.4
 0 -9 6 93.05 9.99
 0 9 -6 83.88 10.95
 0 -9 5 14.61 3.88
 0 9 -5 20.52 5.63
 0 9 -4 -2.5 2.79
 0 -9 4 1.95 2.33
 0 -9 3 5.9 2.27
 0 9 -3 2.46 1.66
 0 9 -2 20.91 6.01
 0 9 -1 82.56 11.74
 0 9 0 64.51 10.72
 0 9 1 -1.28 2.38
 0 9 2 6.49 3.24
 0 9 3 2.52 3.25
 0 9 4 8 4.42
 0 9 5 7.43 4.45
 0 -10 11 3.33 1.96
 0 -10 10 21.19 4.99
 0 -10 9 -0.11 1.9
 0 -10 8 5.12 2.62
 0 10 -8 8.36 3.78
 0 10 -7 -2.32 2.42
 0 -10 7 1.17 2.11
 0 10 -6 8.79 3.71
 0 -10 6 12.81 4
 0 10 -5 3.46 3.46
 0 -10 5 1.06 1.45
 0 10 -4 9.84 4.67
 0 -10 4 8.07 3.03
 0 -10 3 -2.35 2.84
 0 10 -3 0.71 1.95
 0 10 -2 -2.13 2.58
 0 10 -1 -0.26 2.22
 0 10 0 17.2 6.48
 0 10 1 36.08 8.81
 0 10 2 21.74 7.19
 0 10 3 8.68 4.17
 0 11 -9 24.16 7.08
 0 -11 9 12.52 3.87
 0 11 -8 4.91 4.06
 0 -11 8 7.72 3.09
 0 -11 7 13.16 4.52
 0 11 -7 7.64 4
 0 11 -6 9 4.33
 0 -11 6 15.26 4.71
 0 11 -5 10.76 4.84
 0 -11 5 19.19 5.32
 0 11 -4 1.54 1.89
 0 -11 4 1.98 2.11
 0 -11 3 2.87 2.43
 0 11 -3 4.35 3.29
 0 11 -2 -1.78 3.26
 0 11 -1 10.02 4.2
 0 11 0 16.94 6.77
 0 12 -6 4.94 4.26
 0 12 -5 19.79 7.03
 0 12 -4 5.13 3.13
 -1 12 -1 -7.85 4.43
 -1 12 -2 18.24 6.29
 -1 12 -3 0.84 2.28
 -1 12 -4 10.86 4.89
 1 -12 4 5.1 2.71
 1 -12 5 27.29 6.66
 -1 12 -5 25.56 7.1
 -1 12 -6 20.52 6.21
 -1 12 -7 5.92 3.28
 -1 12 -8 4.59 3.02
 -1 11 2 9.02 4.35
 -1 11 1 0.1 1.7
 -1 11 0 23.69 7.42
 -1 11 -1 1.9 2.01
 -1 11 -2 5.75 3.45
 1 -11 3 -0.7 2.8
 -1 11 -3 -0.15 2.15
 -1 11 -4 -3.22 1.69
 1 -11 4 -2.19 2.59
 1 -11 5 0.07 1.42
 -1 11 -5 1.91 2.3
 1 -11 6 -0.08 1.39
 -1 11 -6 0.72 2.06
 -1 11 -7 0.07 1.97
 1 -11 7 2.78 2.32
 -1 11 -8 -0.67 1.69
 1 -11 8 0.2 1.77
 1 -11 9 5.35 2.58
 -1 10 4 2.29 3.05
 -1 10 3 6.28 4.2
 -1 10 2 6.56 4.04
 -1 10 1 24.72 7.06
 -1 10 0 18.96 5.69
 -1 10 -1 0.69 1.92
 -1 10 -2 4.06 2.74
 -1 10 -3 4.51 2.96
 -1 10 -4 8.68 3.97
 1 -10 4 12.83 4.1
 1 -10 5 12.94 4.22
 -1 10 -5 16 4.8
 1 -10 6 12.74 3.8
 -1 10 -6 19.22 5.45
 1 -10 7 -0.02 1.49
 -1 10 -7 -0.24 1.77
 1 -10 8 1.19 1.78
 -1 10 -8 0.71 1.26
 1 -10 9 0.21 2.09
 1 -10 10 2.37 1.6
 1 -10 11 6.35 2.78
 -1 9 6 7.73 4.36
 -1 9 5 5.94 4.42
 -1 9 4 10.67 4.57
 -1 9 3 4.23 3.49
 -1 9 2 4 2.57
 -1 9 1 5.47 3.15
 -1 9 0 38.2 7.71
 -1 9 -1 10.65 4.15
 -1 9 -2 27.66 6.23
 -1 9 -3 22.9 5.46
 -1 9 -4 58.86 8.87
 1 -9 4 55.96 7.98
 -1 9 -5 26.3 6.02
 1 -9 5 31.36 5.76
 1 -9 6 26.67 5.31
 -1 9 -6 21.47 5.02
 1 -9 7 3.85 1.96
 -1 9 -7 7.17 3.46
 1 -9 8 5.09 2.39
 1 -9 9 1.51 1.36
 1 -9 10 3.26 2.01
 1 -9 11 12.52 3.57
 1 -9 12 -0.36 1.4
 1 -9 13 0.3 0.88
 -1 8 7 -7.15 4.12
 -1 8 6 5.98 4.12
 -1 8 5 65.16 11.24
 -1 8 4 4.48 3.21
 -1 8 3 22.08 6.33
 -1 8 2 3.86 2.63
 -1 8 1 3.17 2.47
 -1 8 0 136.34 13.49
 -1 8 -1 -1.12 2.26
 -1 8 -2 278.77 18.69
 -1 8 -3 -2.01 1.96
 -1 8 -4 65.24 8.66
 1 -8 4 65.02 7.87
 1 -8 5 126.82 10.91
 -1 8 -5 114.42 11.18
 -1 8 -6 261.08 16.47
 1 -8 6 245.68 14.95
 -1 8 -7 194.38 14.54
 1 -8 7 177.03 12.33
 1 -8 8 66.06 7.42
 1 -8 9 22.15 4.3
 1 -8 10 0.52 1.07
 -1 8 -11 1.6 1.65
 1 -8 11 1.53 1.43
 -1 8 -12 12.07 3.99
 1 -8 12 9.2 2.95
 -1 8 -13 -0.01 1.07
 1 -8 13 4.52 3.37
 1 -8 14 12.86 4.7
 -1 8 -14 5.89 2.69
 -1 7 8 12 5.68
 -1 7 7 0.74 1.68
 -1 7 6 55.86 10.02
 -1 7 5 82.02 11.72
 -1 7 4 -0.58 1.69
 -1 7 3 5.69 2.02
 -1 7 2 530.89 26.22
 -1 7 1 23.94 5.27
 -1 7 0 427.94 21.97
 -1 7 -1 50.39 7.25
 -1 7 -2 23.51 4.71
 -1 7 -3 -0.03 1.46
 -1 7 -4 545.68 22.99
 1 -7 4 560.24 21.62
 1 -7 5 99.76 8.93
 -1 7 -5 112.16 10.05
 1 -7 6 8.52 2.48
 -1 7 -6 6.9 2.31
 1 -7 7 16.76 3.52
 1 -7 8 43.16 5.49
 -1 7 -8 43.08 6.27
 -1 7 -9 52.87 7.32
 1 -7 9 51.17 6.02
 1 -7 10 -0.89 1.16
 -1 7 -10 -0.62 1
 1 -7 11 4.73 1.91
 -1 7 -11 4.49 2.34
 -1 7 -12 3.8 2.48
 1 -7 12 9.94 3.83
 -1 7 -13 -1 1.77
 1 -7 13 4.12 2.9
 -1 7 -14 1.53 1.63
 1 -7 14 6.15 3.58
 -1 6 10 2.26 2.41
 -1 6 9 0.92 1.19
 -1 6 9 -1.61 2.63
 -1 6 8 -0.47 1.25
 -1 6 8 3.34 2.7
 -1 6 7 5.37 3.36
 -1 6 7 3.6 2.1
 -1 6 6 15.56 4.63
 -1 6 6 15.39 5.13
 -1 6 5 152.91 13.38
 -1 6 5 164.72 15.31
 -1 6 4 1883.39 50.35
 -1 6 3 23.44 5.17
 -1 6 2 908.5 31.4
 -1 6 1 9.64 3.44
 -1 6 0 1.45 1.67
 -1 6 -1 244.24 14.38
 -1 6 -2 17.18 3.56
 -1 6 -3 291.57 15.18
 -1 6 -4 32.94 5.03
 1 -6 4 30.37 4.57
 -1 6 -5 35.11 5.01
 1 -6 5 29.44 4.32
 1 -6 6 8.21 2.4
 -1 6 -6 9.9 2.71
 -1 6 -7 18.7 3.7
 1 -6 7 19.05 3.32
 1 -6 8 9.66 2.34
 -1 6 -8 12.4 3.1
 -1 6 -9 44.35 6.12
 1 -6 9 55.02 5.82
 1 -6 10 48.5 5.68
 -1 6 -10 43.55 6.56
 -1 6 -11 5.24 2.46
 1 -6 11 6.7 3.25
 1 -6 12 7.66 3.19
 -1 6 -12 7.85 3.04
 1 -6 13 4.62 2.8
 -1 6 -13 4.55 2.58
 1 -6 14 -5.45 4.09
 -1 6 -14 -1.21 1.45
 1 -6 15 -4.75 4.31
 -1 6 -15 -1.24 1.86
 -1 5 11 6.29 3.16
 -1 5 10 8.44 3.97
 -1 5 10 6.21 3.97
 -1 5 9 -5.72 4.92
 -1 5 9 0.67 1.37
 -1 5 8 0.33 2.2
 -1 5 8 1.95 1.42
 -1 5 7 0.31 1.44
 -1 5 7 -5.64 4.46
 -1 5 6 318.2 20.5
 -1 5 6 294.42 18.14
 -1 5 6 266.22 7.56
 -1 5 5 19.65 4.8
 -1 5 5 18 4.56
 -1 5 4 186.97 14.3
 -1 5 4 158.47 12.16
 -1 5 3 730.83 26.75
 -1 5 3 627.37 23.21
 -1 5 2 227.38 14
 -1 5 1 70.35 7.46
 -1 5 0 151.08 10.46
 -1 5 -1 807.6 23.47
 -1 5 -2 357.36 15.23
 -1 5 -3 101.01 8
 1 -5 4 13.21 2.58
 -1 5 -4 14.08 2.89
 1 -5 5 5.23 1.64
 -1 5 -5 8.75 2.47
 -1 5 -5 4.84 1.53
 1 -5 6 131.71 8.01
 -1 5 -6 124.45 8.68
 1 -5 7 47.51 4.83
 -1 5 -7 43.13 5.4
 1 -5 8 110.76 7.42
 -1 5 -8 90.92 8.09
 1 -5 9 2.46 1.3
 -1 5 -9 4.79 1.99
 -1 5 -10 -1.3 1.48
 1 -5 10 2.54 2.31
 -1 5 -11 28.08 5.18
 1 -5 11 25.75 5.51
 1 -5 12 5.45 3.18
 -1 5 -12 1.93 1.48
 -1 5 -13 -0.85 1.31
 1 -5 13 -2.01 2.58
 -1 5 -14 3.78 2.29
 1 -5 14 2.37 2.37
 1 -5 15 3.58 3.77
 -1 5 -15 2.44 2.17
 -1 4 12 3.09 2.79
 -1 4 11 2.13 2.57
 -1 4 11 7.58 3.41
 -1 4 10 19.02 6.11
 -1 4 10 9.05 3.59
 -1 4 9 9.34 4.09
 -1 4 9 7.32 3.11
 -1 4 8 4.41 2.28
 -1 4 8 6.43 3.47
 -1 4 7 6.71 1.09
 -1 4 7 8.27 3.62
 -1 4 7 8.33 2.74
 -1 4 6 298.93 7.08
 -1 4 6 288.57 16.31
 -1 4 6 328.18 19.88
 -1 4 5 12.69 3.85
 -1 4 5 14.31 3.52
 -1 4 4 114.87 9.29
 -1 4 4 115.47 10.35
 -1 4 3 974.34 27.77
 -1 4 3 939.97 26.67
 -1 4 2 942.44 25.77
 -1 4 2 926.43 24.48
 -1 4 1 848.17 22.86
 1 -4 0 255.99 11.26
 -1 4 0 267.61 11.92
 -1 4 -1 235.07 10.74
 1 -4 1 229.81 10.34
 1 -4 2 188.03 9.16
 1 -4 2 165.42 8.83
 -1 4 -2 174.31 9.1
 1 -4 3 2.62 1.15
 1 -4 3 2.06 0.58
 1 -4 3 5.31 1.48
 -1 4 -3 3.2 1.28
 -1 4 -4 2102.87 33.64
 1 -4 4 2076.13 30.99
 -1 4 -4 2010.09 32.04
 1 -4 5 3.22 0.89
 -1 4 -5 2.65 1.32
 -1 4 -6 409.9 14.7
 1 -4 6 418.44 13.2
 1 -4 7 448.81 13.69
 -1 4 -7 398.78 15.13
 -1 4 -8 3.71 1.57
 1 -4 8 4.93 1.69
 -1 4 -9 20.33 3.87
 -1 4 -9 20.29 1.86
 1 -4 9 26.83 4.85
 -1 4 -10 3.88 0.82
 -1 4 -10 3.07 1.52
 1 -4 10 2.06 1.95
 -1 4 -11 44.9 6.24
 1 -4 11 42.75 7.87
 1 -4 12 5.46 3.37
 -1 4 -12 7.05 2.76
 -1 4 -13 1.92 1.8
 1 -4 13 -3.49 2.55
 1 -4 14 4.6 2.87
 -1 4 -14 6.85 2.77
 1 -4 15 1.62 1.85
 -1 4 -15 6.59 2.99
 -1 3 13 4.12 3.06
 -1 3 12 -0.94 1.72
 -1 3 12 1.49 2.63
 -1 3 11 5.71 3.88
 -1 3 11 6.07 3.38
 -1 3 10 18.25 6.11
 -1 3 10 17.09 4.61
 -1 3 9 63.39 10.45
 -1 3 9 54.65 7.9
 -1 3 8 130.68 13.85
 -1 3 8 114.06 10.79
 -1 3 7 91.81 8.97
 -1 3 7 99.41 11.31
 -1 3 7 93.99 3.14
 -1 3 7 81.66 2.7
 -1 3 6 3.4 0.65
 -1 3 6 3.33 1.19
 1 -3 -6 2.78 0.54
 -1 3 6 3.14 0.6
 -1 3 6 3.81 1.91
 -1 3 5 58.32 7.54
 -1 3 5 56.19 6.31
 1 -3 -5 53.8 2.55
 -1 3 5 50.58 2.57
 -1 3 4 255.77 12.51
 -1 3 4 278.94 14.8
 -1 3 3 547.52 17.42
 -1 3 3 541.75 18.82
 -1 3 2 2778.12 40.19
 -1 3 2 2815.44 39.45
 1 -3 -2 2778.51 43.17
 1 -3 -1 73.91 5.56
 -1 3 1 83.77 5.96
 -1 3 1 80.23 5.94
 -1 3 0 3449.8 39.35
 1 -3 0 3417.93 37.98
 1 -3 1 14.66 2.17
 -1 3 -1 13.82 2.07
 1 -3 2 2295.83 28.78
 -1 3 -2 2160.27 28.54
 1 -3 2 2187.18 29.43
 1 -3 3 1344.56 20.68
 -1 3 -3 1287.67 21.93
 1 -3 3 1265.28 20.67
 1 -3 3 1323.43 23.36
 1 -3 4 1040.38 21.91
 -1 3 -4 962.1 19.37
 1 -3 4 1032.01 18.22
 1 -3 5 2623.47 30.84
 -1 3 -5 2664.48 34.8
 1 -3 6 1902.89 26.4
 -1 3 -6 1838.39 29.81
 -1 3 -7 203.31 10.09
 1 -3 7 231.16 11.17
 1 -3 8 71.8 7.18
 -1 3 -8 67.21 2.88
 -1 3 -8 75.55 6.56
 1 -3 8 64.93 2.57
 1 -3 9 1.53 0.97
 -1 3 -9 4.03 0.62
 -1 3 -9 4.05 0.68
 1 -3 10 43.29 7.73
 1 -3 11 21.93 5.21
 1 -3 12 19.63 5.32
 1 -3 13 2.3 1.98
 -1 3 -13 2.17 2.14
 -1 3 -14 -4.03 2.28
 1 -3 14 -2.58 2.49
 1 -3 15 4.81 3.13
 -1 2 13 -1.52 1.02
 -1 2 12 -1.05 1.87
 -1 2 12 4.64 3.82
 -1 2 11 2.63 2.2
 -1 2 11 3.29 2.62
 -1 2 10 -0.23 1.56
 -1 2 10 -1.65 3.03
 -1 2 9 25.68 5.03
 -1 2 9 26.47 7.32
 -1 2 8 48.77 6.62
 -1 2 8 50.29 8.37
 -1 2 7 99.15 11.33
 -1 2 7 95.08 8.72
 1 -2 -6 343.88 4.82
 -1 2 6 357.34 19.92
 -1 2 6 346.33 15.61
 -1 2 6 362.58 5.18
 1 -2 -6 344.71 4.83
 -1 2 6 321.44 4.74
 -1 2 5 387.36 15.43
 -1 2 5 377.54 5.7
 -1 2 5 400.2 19.49
 -1 2 5 418.58 6.28
 1 -2 -5 374.21 5.54
 1 -2 -4 34.08 1.63
 -1 2 4 34.45 1.7
 -1 2 4 32.56 5
 -1 2 4 30.34 3.91
 -1 2 3 1169.23 23.05
 -1 2 3 1117.85 26.58
 -1 2 3 1190.07 11.55
 -1 2 2 2762.82 36.82
 -1 2 2 2830.5 34.34
 -1 2 1 6261.02 52.49
 -1 2 1 6294.43 51.83
 1 -2 -1 6195.96 53.42
 -1 2 0 561.08 10.77
 1 -2 0 534.2 10.41
 1 -2 1 515.08 10
 -1 2 -1 524.86 9.96
 1 -2 1 564.69 11.34
 1 -2 3 217.6 6.58
 1 -2 4 6685.54 50.13
 1 -2 5 821.86 17.4
 -1 2 -5 850.71 9.6
 1 -2 5 789.1 15.1
 1 -2 5 865.56 9.05
 1 -2 6 14.82 1.03
 1 -2 6 16.14 3.14
 -1 2 -6 15.83 1.15
 -1 2 -6 12.44 0.97
 -1 2 -7 0.4 0.23
 -1 2 -7 0.43 0.23
 1 -2 7 0.49 1.32
 1 -2 7 0.71 0.3
 1 -2 8 8.55 0.78
 -1 2 -8 13.28 0.84
 1 -2 8 8.92 2.68
 1 -2 9 49.04 7.41
 1 -2 10 27.31 5.79
 1 -2 11 39.75 7.22
 1 -2 12 33.06 6.69
 1 -2 13 1.43 1.8
 1 -2 14 1.91 2.04
 -1 1 14 1.11 1.62
 -1 1 13 5.63 2.83
 -1 1 13 1.91 2.93
 -1 1 12 0.32 1.04
 -1 1 12 -1.2 3.2
 -1 1 11 5.45 2.71
 -1 1 11 4.13 3.12
 -1 1 10 3.26 1.96
 -1 1 9 47.85 6.77
 -1 1 8 59.15 7.28
 -1 1 7 105.17 9.19
 -1 1 6 667.91 22.18
 -1 1 5 911.07 23.98
 1 -1 -4 796.17 7.44
 -1 1 4 810.3 7.47
 -1 1 4 831.18 20.9
 1 -1 -4 841.76 7.17
 1 -1 -3 2.49 0.34
 -1 1 3 2.62 0.38
 -1 1 3 2.73 0.97
 -1 1 3 2.37 0.34
 1 -1 -3 2.49 0.37
 -1 1 2 2508.01 29.25
 1 -1 -1 1500.42 11.21
 1 -1 3 2860.03 27.53
 -1 1 -4 1179.43 9.68
 1 -1 4 1172.22 9.18
 -1 1 -4 1163.86 16.27
 1 -1 4 1201.67 23.41
 1 -1 5 9.97 0.68
 -1 1 -5 10.35 1.66
 1 -1 5 8.65 1.83
 1 -1 6 214.1 12.05
 1 -1 7 22.44 4.23
 1 -1 8 6.92 2.54
 1 -1 9 4.48 2.39
 1 -1 10 125.5 11.52
 1 -1 11 24.94 5.18
 1 -1 12 5.81 2.84
 1 -1 13 -2.49 4.68
 1 -1 13 4.12 2.56
 -1 0 14 15.99 5.38
 -1 0 13 1.01 1.55
 -1 0 12 1.84 1.82
 -1 0 11 3.75 2.83
 -1 0 10 0.77 1.64
 -1 0 9 110.5 11.04
 -1 0 8 410.26 20.41
 -1 0 7 450.79 20.39
 -1 0 6 3.37 1.11
 -1 0 5 1019.87 8.84
 -1 0 5 1008.36 26.88
 -1 0 5 1096.47 7.96
 1 0 -5 1076.98 8.32
 1 0 -5 1038.83 8.34
 -1 0 4 1.83 0.71
 -1 0 4 6.15 0.55
 -1 0 3 1338.34 25.88
 -1 0 2 1979.75 27.04
 1 0 2 353.51 11.84
 -1 0 -2 403.29 4.56
 1 0 2 346.81 7.74
 1 0 3 379.05 4.67
 -1 0 -3 384.84 4.61
 1 0 3 347.28 10.12
 -1 0 -3 352.86 11.83
 1 0 4 1.15 0.25
 1 0 4 2.19 1
 -1 0 -4 -0.14 0.74
 -1 0 -4 0.65 0.17
 1 0 5 11.56 2.53
 -1 0 -5 9.89 2.27
 1 0 6 6.56 2.01
 1 0 7 6.83 2.34
 1 0 8 23.6 4.32
 1 0 9 81.53 8.43
 1 0 9 75.38 10.87
 1 0 10 28.88 5.23
 1 0 10 26.68 6.9
 1 0 11 2.03 2.15
 1 0 11 0.79 1.08
 1 0 12 5.05 3.76
 1 0 12 13.59 4.07
 1 0 13 -2.51 1.77
 1 0 13 -0.8 3.03
 -1 -1 14 -1.21 1.98
 -1 -1 13 -0.12 1.52
 -1 -1 12 0.04 1.6
 -1 -1 11 6.87 3.13
 -1 -1 10 252.68 18.35
 -1 -1 9 48.83 7.7
 -1 -1 8 19.76 0.75
 1 1 -8 18.96 0.88
 -1 -1 8 17.48 1
 -1 -1 8 15.5 4.11
 1 1 -8 16.28 0.75
 -1 -1 7 213.66 14.71
 -1 -1 6 1630.44 38.32
 -1 -1 5 404.29 15.43
 -1 -1 4 65.78 4.87
 -1 -1 3 420.67 9.06
 1 1 -2 3779.71 35.68
 1 1 -2 3600.45 25.65
 -1 -1 2 3643.02 28.85
 1 1 -1 1759.17 22.94
 -1 -1 1 1703.92 17.2
 1 1 0 328.68 9.68
 -1 -1 -2 1960.59 23.73
 1 1 2 2034.69 31.78
 1 1 2 2031.87 23.59
 1 1 3 757.76 21.59
 1 1 3 749.21 15.48
 -1 -1 -3 747.75 17.02
 1 1 4 230.65 9.46
 -1 -1 -4 229.1 11.4
 1 1 4 239.42 13.57
 1 1 5 8.4 1.93
 1 1 5 8.53 2.63
 1 1 6 122.15 11.79
 1 1 6 124.65 2.38
 1 1 6 134.79 8.72
 1 1 7 11.35 2.65
 1 1 7 10.26 3.55
 1 1 8 -0.32 1.98
 1 1 8 -0.77 1.69
 1 1 9 -0.51 1.55
 1 1 9 0.75 1.14
 1 1 10 29.65 5.24
 1 1 10 29.97 7.46
 1 1 11 -2.91 3.11
 1 1 11 2.16 1.7
 1 1 12 8.82 3.45
 1 1 12 11.06 5.32
 -1 -2 15 4.9 3.58
 -1 -2 14 -0.53 2.1
 -1 -2 13 18.61 5.68
 -1 -2 12 0.37 2.01
 -1 -2 11 46.5 8.41
 -1 -2 10 24.46 5.85
 -1 -2 9 206.56 16.61
 -1 -2 8 21.53 5.71
 -1 -2 7 11.64 3.15
 -1 -2 6 115.32 7.76
 1 2 -5 158.17 6.32
 -1 -2 5 166.77 7.1
 -1 -2 4 816.85 15.07
 1 2 -4 843.76 14.15
 1 2 -3 228.9 9.49
 -1 -2 3 237.77 7.69
 1 2 -3 244.58 6.93
 -1 -2 3 249.74 6.32
 -1 -2 2 39.5 2.68
 -1 -2 2 34.99 2.92
 1 2 -2 37.22 3.86
 1 2 -1 723.17 17.5
 1 2 0 7.21 1.84
 -1 -2 -1 407.13 11.32
 1 2 1 423.87 14.61
 -1 -2 -2 944.14 18.44
 1 2 2 976.7 24.18
 1 2 2 1024.37 19.82
 -1 -2 -3 2369.13 33.65
 1 2 3 2476.08 34.7
 1 2 4 450.8 19.49
 1 2 4 385.6 13.82
 1 2 5 3.28 2.06
 1 2 5 1.26 0.97
 1 2 6 226.11 16.02
 1 2 6 220.85 12.09
 1 2 7 0.76 0.88
 1 2 7 -0.52 1.96
 -1 -2 -7 0.41 0.2
 1 2 8 294.64 20.76
 1 2 8 240.92 14.36
 1 2 9 7.16 2.43
 1 2 9 13.94 5.05
 1 2 10 26.06 5.17
 1 2 10 26.21 7.16
 1 2 11 3.9 2.31
 1 2 11 6.12 4.2
 1 2 12 4.3 3.9
 -1 -3 15 -4.55 3.23
 1 3 -14 1.05 1.5
 -1 -3 14 -5.25 3.45
 1 3 -13 1.2 0.68
 -1 -3 13 -0.1 2.8
 -1 -3 12 4.36 2.56
 1 3 -12 9.38 2.8
 1 3 -11 0.24 0.95
 -1 -3 11 -0.5 3.07
 -1 -3 10 80.5 10.59
 1 3 -10 71.7 6.68
 1 3 -9 0.89 0.9
 -1 -3 9 -0.34 1.2
 -1 -3 8 13.36 3.54
 1 3 -8 8.25 1.98
 -1 -3 7 116.23 7.12
 1 3 -7 107.93 6.76
 -1 -3 6 2.25 1.13
 1 3 -6 0.66 0.6
 -1 -3 5 2269.54 29.99
 1 3 -5 2061.32 28.31
 -1 -3 4 816.8 14.55
 1 3 -4 754.62 20.59
 -1 -3 4 767.75 16.65
 1 3 -4 772.74 15.81
 -1 -3 3 79.8 5.24
 1 3 -3 81.69 6.81
 -1 -3 3 84.69 4.76
 1 3 -2 146.84 9.08
 -1 -3 2 155.44 7.51
 1 3 -1 7.76 2.04
 1 3 0 2130.19 37.69
 1 3 1 1731.97 35.43
 -1 -3 -1 1770.93 29.53
 1 3 2 717.31 23.66
 1 3 3 337.1 13.77
 1 3 3 387.92 18.23
 1 3 4 416.97 16.62
 1 3 4 417.32 20.07
 1 3 5 39.39 6.72
 1 3 5 34.54 4.98
 1 3 6 312.16 19.94
 1 3 6 271.92 14.66
 1 3 7 55.31 8.91
 1 3 7 51.2 6.59
 1 3 8 81.4 11.39
 1 3 8 65.3 7.9
 1 3 9 -2.46 2.08
 1 3 9 0.76 1.36
 1 3 10 0.78 1.4
 1 3 10 0.37 2.43
 1 3 11 2.39 2.04
 1 3 11 0.15 1.43
 -1 -4 15 6.29 3.66
 -1 -4 14 7.7 4.24
 -1 -4 13 -7.82 4.22
 1 4 -13 2.18 1.82
 -1 -4 12 9.77 4.73
 1 4 -12 11.11 3.29
 -1 -4 11 2.18 1.89
 1 4 -11 3.04 1.63
 -1 -4 10 70.31 8.43
 1 4 -10 68.02 6.83
 -1 -4 9 11.71 3.39
 1 4 -9 4.52 1.74
 -1 -4 8 25.16 3.72
 1 4 -8 20.79 3.37
 -1 -4 7 123.89 7.54
 1 4 -7 108.61 7.38
 -1 -4 6 163.88 8.63
 1 4 -6 137.4 7.96
 1 4 -5 90.63 8.01
 -1 -4 5 88.94 5.37
 -1 -4 5 90.97 6.4
 -1 -4 4 734.77 18.51
 -1 -4 4 701.71 16.37
 1 4 -4 768.11 23.25
 -1 -4 3 2266.59 34.38
 1 4 -3 2266.16 41.68
 -1 -4 3 2170.78 31.68
 -1 -4 2 312.73 12.35
 1 4 -2 348.11 16.02
 1 4 -1 1975.54 39.97
 1 4 0 500 20.24
 1 4 1 26.39 4.82
 1 4 2 180 13.07
 1 4 3 19.91 4.53
 1 4 4 122.49 12.1
 1 4 5 44.53 7.58
 1 4 5 45.76 6.26
 1 4 6 61.3 9.37
 1 4 6 49.34 6.74
 1 4 7 0.36 0.91
 1 4 7 1.69 2.06
 1 4 8 -1.49 2.19
 1 4 8 -2.89 3.72
 1 4 9 23.66 7.03
 1 4 9 14.64 4.29
 1 4 10 -0.01 2.41
 1 4 10 2.47 1.92
 -1 -5 14 -1.66 3.33
 -1 -5 13 5.25 3.14
 1 5 -13 7.13 2.79
 1 5 -12 14.8 3.78
 -1 -5 12 20.01 5.52
 -1 -5 11 47.94 7.33
 1 5 -11 39.04 5.69
 1 5 -10 60.67 6.88
 -1 -5 10 77.29 8.85
 1 5 -9 119.53 9
 -1 -5 9 134.84 9.1
 1 5 -8 0.52 0.79
 -1 -5 8 0.45 0.64
 1 5 -7 1.74 0.89
 -1 -5 7 2.06 1.23
 1 5 -6 43.31 6.17
 -1 -5 6 39.05 4.54
 1 5 -5 7.38 2.52
 -1 -5 5 7.55 2.15
 1 5 -4 73.89 8.1
 -1 -5 4 68.33 6.23
 1 5 -3 63.99 7.44
 -1 -5 3 58.21 5.95
 1 5 -2 36.14 5.74
 1 5 -1 18.48 4.04
 1 5 0 396.83 20.16
 1 5 1 339.15 19.13
 1 5 2 3.11 1.32
 1 5 3 26.99 5.63
 1 5 4 24.22 5.66
 1 5 5 2.18 1.79
 1 5 6 8.5 3.86
 1 5 7 17.72 5.59
 1 5 8 2.23 1.77
 1 5 8 3.55 2.69
 1 5 9 -1.49 2.15
 1 5 9 4.4 3.9
 -1 -6 14 3.65 2.47
 -1 -6 13 11.84 4.49
 -1 -6 12 9.21 3.69
 1 6 -12 1.69 0.95
 1 6 -11 17.77 4.02
 -1 -6 11 23.99 4.41
 -1 -6 11 32.97 6.25
 1 6 -10 16.95 3.93
 -1 -6 10 17.01 3.64
 1 6 -9 150.97 10.83
 -1 -6 9 168.37 10.65
 -1 -6 8 29.15 4.32
 1 6 -7 4.63 2.41
 -1 -6 7 3.79 1.35
 -1 -6 6 25.46 4.1
 1 6 -6 24.67 4.93
 1 6 -5 38.23 6.29
 -1 -6 5 33.29 4.79
 1 6 -4 144.15 12.37
 -1 -6 4 159.72 10.55
 1 6 -3 4.98 2.22
 -1 -6 3 7.61 2.24
 1 6 -2 272.02 17.6
 1 6 -1 -0.67 1.81
 1 6 0 14.68 4.28
 1 6 1 14.58 4.39
 1 6 2 16.27 4.88
 1 6 3 11.54 3.99
 1 6 4 79.48 11.43
 1 6 5 292.75 22.39
 1 6 6 48.81 9.63
 1 6 7 9.27 5.03
 1 6 8 1.43 2
 -1 -7 14 1.53 2.03
 -1 -7 13 13.69 4.63
 -1 -7 12 8.19 3.65
 -1 -7 12 1.78 1.78
 -1 -7 11 16.36 3.85
 -1 -7 10 6.89 2.48
 -1 -7 9 7.1 2.4
 -1 -7 8 73.62 7.54
 -1 -7 7 -1.34 2.35
 1 7 -7 1.87 1.63
 -1 -7 6 2.56 1.27
 1 7 -6 1.82 1.3
 -1 -7 5 209.88 13.04
 1 7 -5 187.37 15.08
 1 7 -4 74.96 9.61
 -1 -7 4 70.05 7.76
 -1 -7 3 277.16 15.73
 1 7 -3 272.62 18.96
 1 7 -2 1.87 1.69
 1 7 -1 1.5 2.12
 1 7 0 0 1.44
 1 7 1 3.98 2.9
 1 7 2 14.83 4.58
 1 7 3 36.54 8.21
 1 7 4 12.5 4.82
 1 7 5 29.67 7.75
 1 7 6 13.87 6.05
 1 7 7 12.94 5.48
 -1 -8 13 4.04 3.61
 -1 -8 12 2.74 1.89
 -1 -8 11 4.17 2.28
 -1 -8 10 5.15 2.35
 -1 -8 9 25.85 4.84
 -1 -8 8 25.18 4.7
 1 8 -8 22.92 5.72
 1 8 -7 3.79 1.77
 -1 -8 7 8.06 2.88
 1 8 -6 92.99 11.36
 -1 -8 6 89.54 9.17
 1 8 -5 177.12 16.06
 -1 -8 5 186.65 13.52
 -1 -8 4 86.02 9.34
 1 8 -4 78.83 10.84
 -1 -8 3 185.41 14.05
 1 8 -3 165.6 15.91
 1 8 -2 9.99 3.67
 1 8 -1 1.01 1.99
 1 8 0 10.4 3.97
 1 8 1 19.45 5.96
 1 8 2 -1.85 1.99
 1 8 3 2.42 2.04
 1 8 4 0.68 2.14
 1 8 5 10.15 5.52
 -1 -9 12 3.06 2.15
 -1 -9 11 10.76 3.49
 -1 -9 10 11.75 3.53
 -1 -9 9 0.44 1.33
 -1 -9 8 -3.93 3.12
 1 9 -8 -1.99 2.19
 1 9 -7 10.3 3.81
 -1 -9 7 16.43 4.2
 1 9 -6 -1.62 2.86
 -1 -9 6 2.47 2.33
 -1 -9 5 93.79 10.25
 1 9 -5 97.91 12.84
 1 9 -4 1.58 2.99
 -1 -9 4 -0.42 1.54
 -1 -9 3 1.66 1.08
 1 9 -3 10.88 4.15
 1 9 -2 -0.01 2.48
 1 9 -1 2.4 2.53
 1 9 0 36.07 8.42
 1 9 1 13.7 4.97
 1 9 2 5.74 3.54
 1 9 3 4.54 3.45
 1 9 4 6.11 4.84
 -1 -10 10 0.7 1.47
 -1 -10 9 6.45 2.82
 1 10 -9 14.46 5.41
 1 10 -8 0.61 1.51
 -1 -10 8 -8.67 3.29
 1 10 -7 3.24 3.12
 -1 -10 7 2.67 2.01
 -1 -10 6 4.21 2.71
 1 10 -6 4.02 3.56
 1 10 -5 25.07 7.02
 -1 -10 5 25.3 5.75
 -1 -10 4 -0.9 1.91
 1 10 -4 4.28 2.85
 -1 -10 3 0.53 1.16
 1 10 -3 2.76 1.81
 -1 -10 2 1.78 1.44
 1 10 -2 -3.85 3.63
 1 10 -1 -5.7 3.61
 1 10 0 13.58 6.13
 1 10 1 1.78 2.46
 1 11 -8 2.46 2.6
 -1 -11 7 6.51 2.95
 1 11 -7 4.58 3.06
 -1 -11 6 6.82 3.26
 1 11 -6 -0.19 1.63
 1 11 -5 8.68 4.93
 -1 -11 5 8.22 3.37
 1 11 -4 -0.87 2.39
 -1 -11 4 -1.87 2.76
 -1 -11 3 -5.17 3.62
 1 11 -3 1.64 2.25
 1 11 -2 1.56 2.89
 -1 -11 2 3.52 2.65
 -1 -11 1 -2.5 3.65
 -2 13 -3 -1.15 2.21
 -2 13 -4 8.35 4.84
 -2 13 -5 10.82 4.78
 -2 13 -6 -4.97 3.86
 -2 13 -7 -0.21 1.85
 -2 12 1 4.68 4.35
 -2 12 0 -2.17 2.66
 -2 12 -1 3.18 3.24
 -2 12 -2 0.01 1.89
 -2 12 -3 3.8 2.22
 2 -12 4 12.99 4.65
 -2 12 -4 8.12 4.39
 2 -12 5 21.86 6.07
 -2 12 -5 18.23 5.81
 -2 12 -6 2 1.78
 2 -12 6 5.75 3.17
 -2 12 -7 -0.49 1.46
 2 -12 7 2.01 2.03
 -2 12 -8 -0.29 1.54
 -2 11 3 0.07 1.8
 -2 11 2 6.23 3.67
 -2 11 1 2.74 2.26
 -2 11 0 2.31 2.11
 -2 11 -1 8.62 4.4
 -2 11 -2 9.15 4.18
 -2 11 -3 6.65 3.57
 -2 11 -4 24.51 6.36
 2 -11 4 26.15 6.21
 2 -11 5 0.44 1.64
 -2 11 -5 0.38 1.51
 2 -11 6 1.98 1.47
 -2 11 -6 2.44 1.3
 -2 11 -7 5.64 2.83
 2 -11 7 12.59 3.97
 2 -11 8 1.26 1.74
 2 -11 9 6.38 2.81
 2 -11 10 19.04 4.9
 -2 10 5 -9.21 4.75
 -2 10 4 4.34 3.24
 -2 10 3 -2.38 2.97
 -2 10 2 4.62 3.65
 -2 10 1 0.82 1.95
 -2 10 0 37.66 8.12
 -2 10 -1 -2.1 2.75
 -2 10 -2 -1.91 2.45
 -2 10 -3 27.26 6.38
 -2 10 -4 2.23 1.98
 2 -10 4 2.57 1.91
 2 -10 5 56.52 8.51
 -2 10 -5 49.5 8.09
 2 -10 6 25.81 5.67
 -2 10 -6 23.53 5.42
 -2 10 -7 4.99 2.82
 2 -10 7 6.45 2.91
 2 -10 8 2.22 1.98
 2 -10 9 0.35 1.54
 2 -10 10 5.36 2.36
 2 -10 11 8.66 3.07
 2 -10 12 -1.83 1.75
 -2 9 6 15.43 5.85
 -2 9 5 2.86 2.87
 -2 9 4 16.86 6.16
 -2 9 3 -3.87 2.84
 -2 9 2 12.42 4.37
 -2 9 1 3.06 2.47
 -2 9 0 -2.44 2.61
 -2 9 -1 36.65 7.11
 -2 9 -2 138.87 13.4
 -2 9 -3 62.27 8.75
 -2 9 -4 7.04 2.58
 2 -9 4 6.98 2.9
 -2 9 -5 19.81 4.69
 2 -9 5 19.52 4.52
 2 -9 6 5.45 2.31
 -2 9 -6 7.74 3.14
 -2 9 -7 35.2 6.39
 2 -9 7 32.37 5.59
 2 -9 8 68.36 8.2
 2 -9 9 16.9 4.07
 2 -9 10 2.64 1.37
 2 -9 11 20.98 4.44
 2 -9 12 0.68 0.85
 -2 9 -12 3.63 2.45
 2 -9 13 2.61 1.64
 -2 9 -13 11.37 4.36
 -2 8 8 1.57 2.85
 -2 8 7 -1.22 1.51
 -2 8 6 3.04 2.73
 -2 8 5 25.04 3.11
 -2 8 5 32.24 7.43
 -2 8 4 11.43 4.09
 -2 8 3 22.74 5.9
 -2 8 2 48.45 7.97
 -2 8 1 47.35 7.53
 -2 8 0 658.95 28.1
 -2 8 -1 140.25 12.36
 -2 8 -2 58.06 7.83
 -2 8 -3 6.59 2.58
 -2 8 -4 3.27 2.33
 2 -8 4 -1.53 2.07
 -2 8 -5 799.96 27.17
 2 -8 5 819.37 27.52
 2 -8 6 223.2 13.97
 -2 8 -6 226.69 14.59
 2 -8 7 47.43 6.34
 2 -8 8 38.09 5.61
 -2 8 -9 29.7 5.84
 2 -8 9 28.22 4.78
 -2 8 -10 15.62 4.51
 2 -8 10 15.29 3.53
 -2 8 -11 1.77 1.89
 2 -8 11 0.76 0.94
 -2 8 -11 0.02 0.56
 2 -8 12 7.04 2.62
 -2 8 -12 5.76 2.97
 2 -8 13 7.53 3.89
 -2 8 -13 -1.04 1.96
 2 -8 14 9.78 4.36
 -2 8 -14 2.89 2.08
 -2 7 9 7.77 3.84
 -2 7 9 10.89 5.04
 -2 7 8 12.24 5.09
 -2 7 8 7.57 3.57
 -2 7 7 4.09 2.64
 -2 7 7 4.48 2.73
 -2 7 6 46.2 8.67
 -2 7 6 40.68 7.77
 -2 7 5 64.61 4.53
 -2 7 5 70.48 10.14
 -2 7 4 202.05 16.44
 -2 7 3 4.86 2.58
 -2 7 2 209.2 15.65
 -2 7 1 113.16 10.99
 -2 7 0 35.45 5.79
 -2 7 -1 6.23 2.24
 -2 7 -2 61.21 7.21
 -2 7 -3 73.25 7.76
 -2 7 -4 30.03 4.8
 2 -7 4 28.7 4.66
 2 -7 5 19.27 3.78
 -2 7 -5 21.4 4.12
 2 -7 6 325.91 15.47
 -2 7 -7 75.37 8.29
 2 -7 7 71.92 7.01
 -2 7 -8 2.4 1.34
 2 -7 8 -2.34 1.89
 2 -7 9 -1.09 1.55
 -2 7 -9 -1.82 1.86
 2 -7 10 5.46 2.14
 -2 7 -10 2.71 1.73
 2 -7 11 2.78 1.67
 -2 7 -11 1.94 1.85
 -2 7 -11 1.09 0.64
 2 -7 12 3.51 2.72
 -2 7 -12 0.74 1.12
 2 -7 13 0.85 2.3
 -2 7 -13 -0.36 1.74
 2 -7 14 4.9 3.16
 -2 7 -14 3.73 2.63
 2 -7 15 -7.65 5.52
 -2 6 10 2.6 2.92
 -2 6 10 5.16 2.91
 -2 6 9 22.33 6.67
 -2 6 9 11.69 4.27
 -2 6 8 1.86 1.59
 -2 6 8 6.72 3.34
 -2 6 7 1.11 1.33
 -2 6 7 -1.56 2.32
 -2 6 6 68.75 9.93
 -2 6 6 55.61 3.85
 -2 6 6 58.43 8.77
 -2 6 5 217.81 16.8
 -2 6 5 177.45 6.94
 -2 6 5 202.65 15.46
 -2 6 4 38.9 6.53
 -2 6 4 37.33 6.71
 -2 6 3 111.32 10.39
 -2 6 3 123.46 11.25
 -2 6 2 1.97 1.91
 -2 6 1 0.49 1.44
 -2 6 0 94.28 8.45
 -2 6 -1 30.77 4.72
 -2 6 -2 3.84 1.63
 -2 6 -3 197.49 11.43
 2 -6 4 70.39 6.64
 -2 6 -4 61.02 6.07
 -2 6 -5 50.38 5.75
 2 -6 5 44.7 5.27
 -2 6 -5 48.61 5.86
 2 -6 6 287.96 13.16
 -2 6 -6 271.02 14.39
 -2 6 -7 157.27 11.16
 2 -6 7 170 9.94
 2 -6 8 5.86 1.68
 -2 6 -8 7.52 2.53
 2 -6 9 23.68 3.87
 -2 6 -9 18.63 2.19
 -2 6 -9 21.34 4.51
 -2 6 -10 188.19 7.27
 -2 6 -10 194.4 14.07
 2 -6 10 207.82 11.56
 2 -6 11 16.92 4.29
 -2 6 -11 6.34 2.68
 2 -6 12 2.71 2.02
 -2 6 -12 2.92 1.96
 -2 6 -13 3.43 2.07
 2 -6 13 9.96 4.34
 -2 6 -14 3.87 2.56
 2 -6 14 -1.23 3.41
 2 -6 15 -0.42 2.69
 -2 5 11 10.49 4.99
 -2 5 11 2.84 2.11
 -2 5 10 -1.69 3.49
 -2 5 10 2.37 2.18
 -2 5 9 -0.56 2.07
 -2 5 9 -0.01 1.16
 -2 5 8 39.1 7.84
 -2 5 8 30.41 6.26
 -2 5 7 0.97 0.94
 -2 5 7 -0.89 2.34
 -2 5 6 18.91 4.31
 -2 5 6 19.2 2.03
 -2 5 6 21.64 2.26
 -2 5 6 26.49 5.6
 -2 5 5 58.48 8
 -2 5 5 59.44 7.62
 -2 5 5 54.62 3.46
 -2 5 4 22.36 4.68
 -2 5 4 20.12 4.46
 -2 5 4 18.25 1.99
 -2 5 3 33.27 5.31
 -2 5 3 30.84 5.25
 -2 5 2 7.23 2.34
 -2 5 2 5.42 2.09
 -2 5 1 170.2 10.58
 -2 5 0 62.69 6.11
 2 -5 1 113.76 7.45
 -2 5 -1 120.73 8
 -2 5 -2 215.08 10.48
 2 -5 2 206.86 10.23
 -2 5 -3 305.83 12.25
 -2 5 -4 3.28 1.39
 -2 5 -4 0.65 0.9
 2 -5 4 2.08 0.81
 2 -5 5 2.1 1.14
 -2 5 -5 1.09 0.8
 -2 5 -6 84.83 7.59
 2 -5 6 76.48 5.98
 2 -5 7 26.46 3.57
 -2 5 -7 26.25 4.22
 2 -5 8 147.21 8.34
 -2 5 -8 132.01 10.15
 2 -5 9 23.89 3.53
 -2 5 -9 27.4 4.82
 2 -5 10 13.53 3.63
 -2 5 -10 4.06 0.77
 -2 5 -10 8.89 2.9
 2 -5 11 17.85 4.55
 -2 5 -11 17 4.17
 2 -5 12 9.24 3.64
 -2 5 -12 9.3 3.12
 -2 5 -13 10.3 3.73
 2 -5 13 0.31 2.9
 2 -5 14 14.39 5.22
 -2 5 -14 20.87 5.39
 -2 4 12 3.11 2.7
 -2 4 11 1.56 1.68
 -2 4 11 -0.46 1.47
 -2 4 10 14.86 4.61
 -2 4 10 19.9 6.14
 -2 4 9 2.45 2.83
 -2 4 9 0.51 1.27
 -2 4 8 2 2.74
 -2 4 8 -0.21 1.36
 -2 4 7 23.55 1.89
 -2 4 7 22.98 5.73
 -2 4 7 27.29 2.14
 -2 4 7 27.3 5.28
 -2 4 6 0.43 0.42
 -2 4 6 1.03 1.13
 -2 4 6 1.67 0.66
 -2 4 6 2.36 1.74
 -2 4 5 26.26 2.21
 -2 4 5 26.73 2.17
 -2 4 5 24.4 4.61
 -2 4 5 30.39 5.49
 -2 4 4 47.56 6.28
 -2 4 4 37.92 2.61
 -2 4 4 38.17 5.33
 -2 4 3 431.06 8.96
 -2 4 3 490.65 18.36
 -2 4 3 470.51 17.83
 -2 4 2 2.68 1.36
 -2 4 2 1.58 1.3
 2 -4 -1 2562.68 36.87
 -2 4 1 2679.65 37.43
 -2 4 1 2619.69 40.4
 -2 4 0 349.71 12.04
 2 -4 0 348.33 11.41
 -2 4 -1 38.93 3.76
 2 -4 1 36.6 3.6
 2 -4 2 526.41 14.07
 -2 4 -2 541.61 13.98
 -2 4 -3 55.05 4.45
 2 -4 3 52.7 4.76
 2 -4 3 51.9 4.54
 2 -4 4 2126.64 33.24
 2 -4 4 2137.23 30.82
 2 -4 5 298.73 10.56
 -2 4 -5 262.6 11.88
 -2 4 -6 1860.74 20.27
 2 -4 6 1762.98 27.23
 -2 4 -6 1764.16 32.85
 -2 4 -7 14.37 1.57
 -2 4 -7 12.81 2.96
 2 -4 7 11.33 2.1
 2 -4 8 0.27 1.22
 -2 4 -8 0.69 0.58
 -2 4 -8 1.46 1.39
 2 -4 8 0.41 0.38
 -2 4 -8 -0.17 0.55
 -2 4 -9 73.74 7.43
 -2 4 -9 72.88 3.36
 2 -4 9 82.82 7.97
 -2 4 -9 77.9 3.58
 -2 4 -10 0.11 0.8
 2 -4 10 2.25 1.93
 -2 4 -11 0.54 0.71
 2 -4 11 -1.83 2.39
 2 -4 12 -0.98 2.61
 -2 4 -12 9.3 3.1
 2 -4 13 -1.37 2.73
 -2 4 -13 0.58 1.31
 -2 4 -14 2.58 2.21
 2 -4 14 3.87 2.23
 -2 3 13 -1.26 2.24
 -2 3 12 1.71 1.28
 -2 3 12 1.3 1.92
 -2 3 11 -0.45 2.68
 -2 3 11 -0.26 0.91
 -2 3 10 8.26 3.55
 -2 3 10 12.31 5.13
 -2 3 9 6.11 3.82
 -2 3 9 5.76 2.66
 -2 3 8 4.68 2.59
 -2 3 8 4.7 2.34
 -2 3 7 7.09 2.43
 -2 3 7 7.89 0.93
 2 -3 -7 7.62 0.88
 -2 3 7 9.65 2.83
 -2 3 6 26.72 1.87
 -2 3 6 26.01 5.33
 -2 3 6 24.09 1.75
 2 -3 -6 23.87 1.68
 -2 3 6 26.11 4.56
 2 -3 -6 24.31 1.85
 -2 3 5 38.22 6.09
 -2 3 5 33.04 2.17
 2 -3 -5 35.33 2.11
 -2 3 5 38.07 2.34
 -2 3 5 33.87 4.96
 -2 3 4 95.23 8.52
 -2 3 4 90.97 7.53
 2 -3 -4 80.98 3.22
 -2 3 4 88.29 3.61
 -2 3 4 85.91 3.48
 -2 3 3 1882.74 34.31
 -2 3 3 1895.75 19.04
 -2 3 3 1980.7 34.26
 2 -3 -3 1935.95 18.27
 -2 3 2 144.19 7.87
 2 -3 -2 150.07 4.4
 -2 3 2 139.94 8.12
 -2 3 2 139.5 4.46
 2 -3 -1 41.13 3.88
 2 -3 -1 44.65 2.35
 -2 3 1 41.7 2.43
 -2 3 1 41.25 3.62
 -2 3 1 39.3 4.12
 2 -3 0 1259.28 17.59
 -2 3 0 1289.91 18.39
 2 -3 0 1200.72 13.6
 2 -3 1 1001.88 18.98
 2 -3 1 957.72 14.95
 -2 3 -1 1015.19 15.15
 2 -3 1 1031.83 12.17
 2 -3 2 2442.47 21.04
 2 -3 2 2512.69 30.6
 2 -3 3 43.88 3.7
 2 -3 3 41.73 2.26
 2 -3 3 38.29 3.32
 2 -3 3 40.29 3.54
 2 -3 4 1990.96 18.52
 -2 3 -4 1943.5 27.9
 2 -3 4 1970.36 24.96
 -2 3 -4 2020.15 19.45
 -2 3 -5 154.41 4.71
 2 -3 5 135.43 6.04
 2 -3 5 150.78 4.28
 -2 3 -6 63.82 5.69
 -2 3 -6 65.88 3.04
 2 -3 6 64.32 4.48
 -2 3 -6 64.6 2.99
 2 -3 6 65.89 2.75
 2 -3 7 21.93 3.54
 -2 3 -7 21.76 1.65
 -2 3 -7 22.54 3.51
 -2 3 -7 23.74 1.75
 2 -3 7 22.05 1.59
 2 -3 8 82.77 8.4
 -2 3 -8 81.09 2.92
 -2 3 -8 88.58 3.29
 2 -3 8 79.44 2.84
 -2 3 -9 3.58 0.68
 2 -3 9 -0.51 2.2
 2 -3 10 31.77 6.05
 2 -3 11 -1.47 2.44
 2 -3 12 2.02 1.53
 2 -3 13 0.59 1.05
 -2 3 -14 4.94 2.88
 -2 2 13 1.01 1.75
 -2 2 13 5.93 4.21
 -2 2 12 3.55 2.94
 -2 2 12 4.2 3.01
 -2 2 11 1.37 1.47
 -2 2 11 2.45 2.28
 -2 2 10 10.13 3.64
 -2 2 10 12.84 4.33
 -2 2 9 11.03 3.46
 -2 2 9 7.84 3.33
 -2 2 8 89.89 9.27
 -2 2 7 262.49 14.79
 2 -2 -6 3.74 0.67
 -2 2 6 4.79 2.02
 -2 2 5 1236.89 12.83
 -2 2 5 1262.95 29.05
 2 -2 -5 1261.84 12.45
 2 -2 -5 1297.55 13.26
 -2 2 4 2416.88 19.95
 -2 2 4 2462.96 38.39
 -2 2 4 2365.64 19.73
 2 -2 -4 2411.28 19.13
 2 -2 -4 2390.77 20.86
 2 -2 -3 134.52 3.63
 -2 2 3 135.99 7.87
 -2 2 3 136.12 3.87
 -2 2 3 131.29 3.83
 -2 2 2 205.01 4.8
 2 -2 -2 206.4 4.59
 -2 2 2 204.45 4.9
 2 -2 -2 221.05 4.91
 -2 2 2 223.17 4.6
 -2 2 2 188.82 8.29
 2 -2 -1 1490.61 13.87
 -2 2 1 1470.75 22.02
 -2 2 1 1566.6 19.25
 -2 2 1 1467.75 14.95
 2 -2 -1 1599.94 15.14
 -2 2 0 6542.66 51.38
 2 -2 0 6434.98 51.26
 2 -2 1 1865.11 15.88
 2 -2 1 1849.81 22.41
 -2 2 -1 1798.72 16.85
 2 -2 1 1903.16 16.03
 2 -2 1 1795.55 16.7
 2 -2 2 2834.93 26.38
 -2 2 -2 2796.65 21.73
 -2 2 -2 2830.26 22.55
 2 -2 2 2947.63 21.65
 2 -2 2 2838.16 22.73
 2 -2 2 2908.68 29.15
 2 -2 3 19.52 1.77
 -2 2 -3 23.68 1.59
 -2 2 -3 20.82 2.13
 2 -2 3 22.33 1.44
 2 -2 3 22.91 1.57
 -2 2 -3 22.4 1.53
 2 -2 4 960.34 14.06
 -2 2 -4 938.77 10.8
 2 -2 4 1006.42 10.57
 -2 2 -4 891.25 15.65
 -2 2 -4 986.95 11.35
 2 -2 5 1379.51 22.36
 -2 2 -5 1426.54 13.84
 2 -2 5 1385.11 12.92
 -2 2 -5 1359.64 21.04
 -2 2 -5 1327.85 12.95
 -2 2 -6 0.74 0.32
 2 -2 6 0.05 0.2
 2 -2 6 1.46 1.13
 2 -2 6 0.52 0.25
 2 -2 7 2.27 0.51
 2 -2 7 1.8 0.9
 2 -2 8 55.76 7.07
 2 -2 9 6.65 2.41
 2 -2 10 293.25 17.77
 2 -2 11 24.32 5.2
 2 -2 12 9.39 3.75
 2 -2 13 -4.31 4.68
 -2 1 14 8.6 4.12
 -2 1 13 3.3 2.64
 -2 1 13 2.96 2.8
 -2 1 12 2.33 2.17
 -2 1 11 2.3 2.82
 -2 1 10 5.52 3
 -2 1 9 1.36 1.88
 -2 1 8 1.26 1.52
 -2 1 7 2.82 2.12
 2 -1 -6 408.46 5.96
 -2 1 6 427.86 5.7
 -2 1 6 386.9 17.92
 -2 1 5 48.86 5.84
 2 -1 -5 41.39 1.92
 2 -1 -5 43.39 1.92
 -2 1 5 46.13 1.83
 -2 1 4 370.27 14.86
 2 -1 -4 353.96 6.05
 -2 1 4 376.4 5.69
 2 -1 -4 378.11 6.06
 2 -1 -3 540.69 7.54
 -2 1 3 568.46 7.1
 2 -1 -3 576.79 7.62
 2 -1 -3 536.5 7.46
 -2 1 3 561.04 16.6
 -2 1 2 7794.77 65.48
 -2 1 1 697.46 12.86
 -2 1 1 699.25 9.03
 2 -1 -1 678.1 8.04
 2 -1 -1 720.2 8.81
 2 -1 0 1788.92 15.47
 -2 1 0 1726.42 15.9
 2 -1 0 1759.54 17.33
 2 -1 0 1819.62 14.7
 -2 1 0 1786.9 16.81
 2 -1 0 1762.1 17.99
 2 -1 1 1188.99 11.22
 2 -1 1 1185.91 15.36
 2 -1 1 1115.46 11.67
 2 -1 2 8545.34 69.14
 2 -1 3 329.26 9.23
 -2 1 -3 321.78 6.71
 2 -1 3 343.69 5.68
 2 -1 3 342.9 5.84
 -2 1 -3 323.64 5.31
 2 -1 3 359.44 5.82
 -2 1 -4 224.12 6.45
 2 -1 4 229.75 4.65
 -2 1 -4 226.69 4.31
 2 -1 4 226.01 4.6
 2 -1 4 228.12 4.46
 2 -1 4 196.94 8.56
 -2 1 -5 998.36 16.11
 2 -1 5 993.69 10.55
 -2 1 -5 983.15 9.72
 2 -1 6 15.6 2.96
 2 -1 7 0.98 0.93
 2 -1 8 12.36 3.11
 2 -1 9 6.83 2.43
 2 -1 10 39.29 6.1
 2 -1 10 32.14 7.55
 2 -1 11 114.02 15.05
 2 -1 11 127.82 11.34
 2 -1 12 -3.33 4.51
 2 -1 12 4.46 2.38
 2 -1 13 -0.13 2.37
 -2 0 14 13.94 5.05
 -2 0 13 15.33 4.98
 -2 0 12 7.69 4.01
 -2 0 11 19.66 5.26
 -2 0 10 -1.2 1.24
 -2 0 9 1.22 1.47
 -2 0 8 52.37 1.63
 2 0 -8 49.45 1.71
 -2 0 8 51.65 7.68
 -2 0 7 3.5 0.56
 -2 0 7 4.36 0.55
 -2 0 7 1.12 1.61
 2 0 -7 4.09 0.6
 2 0 -7 3.9 0.52
 -2 0 6 289.37 16.08
 2 0 -6 302.82 5.51
 -2 0 6 301.2 5.06
 -2 0 6 267.17 5.35
 -2 0 5 9.52 0.98
 -2 0 5 7.95 1.91
 -2 0 4 45.79 5.46
 -2 0 3 27.05 3.78
 -2 0 2 11.17 2.09
 2 0 -2 15.27 1.92
 2 0 -1 8602.64 61.19
 2 0 0 8640.62 62.28
 -2 0 -2 90.43 3.84
 2 0 2 97.67 6.41
 2 0 2 102.27 3.45
 2 0 3 144.44 5.37
 2 0 3 149.22 9.22
 -2 0 -3 163.13 3.94
 -2 0 -3 151.86 6.93
 2 0 4 0.48 0.62
 -2 0 -4 0.9 0.34
 -2 0 -4 0.24 0.59
 2 0 4 0.35 1.11
 2 0 4 0.45 0.16
 2 0 5 0.64 0.66
 2 0 5 -1.23 1.86
 -2 0 -5 0 0.19
 2 0 5 0.14 0.21
 -2 0 -5 0.13 0.44
 2 0 6 223.76 4.32
 -2 0 -6 216.82 3.97
 2 0 6 221.05 15.47
 2 0 6 222.48 4.17
 2 0 6 220.6 10.29
 2 0 7 11.16 2.67
 2 0 7 13.1 3.84
 -2 0 -7 12.53 0.76
 2 0 8 9.66 2.62
 2 0 8 8.76 3.69
 2 0 9 61.75 10.16
 2 0 9 62.21 6.94
 2 0 10 20.08 6.39
 2 0 10 14.42 3.53
 2 0 11 5.25 2.22
 2 0 11 4.7 3.63
 2 0 12 40.34 9.47
 -2 -1 14 -2.95 2.75
 -2 -1 13 -0.45 1.38
 -2 -1 12 3.46 3.04
 -2 -1 11 -1.14 2.16
 -2 -1 10 61.95 9.49
 -2 -1 9 401.68 5.76
 -2 -1 9 353.29 6.36
 -2 -1 9 376.59 22.2
 -2 -1 8 79.42 3.02
 -2 -1 8 97.11 10.84
 -2 -1 7 157.18 13.12
 -2 -1 6 373.17 18.26
 -2 -1 5 48.83 5.92
 -2 -1 4 77.28 5.87
 2 1 -3 32.63 3.52
 2 1 -3 30.42 1.55
 -2 -1 3 33.18 2.7
 2 1 -2 983.32 14.56
 2 1 -2 1031.6 20.31
 -2 -1 2 953.04 13.32
 2 1 -1 9999 78.71
 2 1 0 1068.81 21.28
 2 1 1 673.33 17.69
 -2 -1 -1 616.14 11.34
 -2 -1 -2 0.04 0.26
 2 1 2 0.84 0.68
 -2 -1 -3 14.42 2.21
 2 1 3 18.41 3.48
 2 1 3 17.73 2.29
 2 1 4 265.27 14.65
 -2 -1 -4 251.98 11.28
 2 1 4 265.81 9.92
 -2 -1 -5 6.21 1.95
 2 1 5 8.1 2.02
 2 1 5 8.88 3.04
 2 1 6 330.93 13.32
 2 1 6 325.58 19.1
 2 1 6 323.48 6.24
 -2 -1 -6 341.69 6
 2 1 7 17.64 3.26
 -2 -1 -7 14.25 1.03
 2 1 7 17.51 4.56
 2 1 8 41 7.61
 2 1 8 39.82 5.24
 2 1 9 -0.36 1.32
 2 1 9 4.24 3.08
 2 1 10 82.91 12.25
 2 1 10 72.15 8.28
 2 1 11 18.03 6.46
 2 1 12 42.63 9.89
 -2 -2 14 -5.58 3.97
 -2 -2 13 10.78 4.62
 -2 -2 12 -0.48 2.19
 -2 -2 11 84.05 11.6
 -2 -2 10 191.53 17.25
 -2 -2 9 181.01 15.9
 -2 -2 8 58.58 8.07
 -2 -2 7 52.79 6.36
 2 2 -7 50.59 4.05
 -2 -2 6 10.29 2.84
 2 2 -6 5.29 1.23
 -2 -2 5 4.63 1.29
 2 2 -5 4.45 1.01
 2 2 -4 117.25 7.83
 -2 -2 4 113.05 5.69
 2 2 -4 116.86 4.65
 2 2 -3 343.33 10.63
 2 2 -3 339.67 13.44
 -2 -2 3 352.55 7.16
 -2 -2 3 330.75 9.48
 -2 -2 2 154.99 6.27
 2 2 -2 163.33 7.03
 2 2 -2 161.46 9.26
 2 2 -1 159.58 9.27
 -2 -2 1 157.93 6.48
 2 2 0 1237.77 27.2
 -2 -2 -1 5.93 1.41
 2 2 1 4.09 1.63
 2 2 2 29 4.61
 -2 -2 -2 24.63 2.9
 -2 -2 -3 180.83 8.51
 2 2 3 195.21 12.49
 2 2 4 83.64 8.99
 2 2 4 89.04 6.75
 2 2 5 41.71 6.7
 2 2 5 41.53 4.93
 2 2 6 68.25 9.16
 2 2 6 59.99 6.27
 2 2 7 8.48 3.55
 2 2 7 6.67 2.44
 2 2 8 85.91 11.64
 2 2 8 78.47 7.98
 2 2 9 2.73 1.46
 2 2 9 3.58 1.5
 2 2 10 16.98 5.56
 2 2 10 10.46 3.01
 2 2 11 19.35 6.56
 -2 -3 14 -2.3 3.36
 2 3 -13 1.47 1.29
 -2 -3 13 -0.31 2.93
 -2 -3 12 1.81 1.51
 2 3 -12 4.12 1.83
 2 3 -11 4.81 1.91
 -2 -3 11 1.49 2.24
 -2 -3 10 -2.72 2.39
 2 3 -10 0.28 0.73
 -2 -3 9 8.01 2.93
 2 3 -9 7.87 2.05
 -2 -3 8 16.93 3.79
 2 3 -8 11.51 2.27
 2 3 -7 43.92 4.07
 -2 -3 7 53.43 5.06
 2 3 -6 53.47 4.19
 -2 -3 6 61.42 4.98
 2 3 -5 1257.67 30.03
 -2 -3 5 1393.32 23.41
 -2 -3 4 631.8 15.39
 -2 -3 4 590.03 11.91
 2 3 -4 594.01 19.92
 2 3 -3 7.07 2.2
 -2 -3 3 7.64 1.58
 -2 -3 3 10.51 1.7
 -2 -3 2 38.37 3.74
 2 3 -2 33.3 4.88
 2 3 -1 407.91 17.13
 2 3 0 63.44 6.94
 2 3 1 986.5 28.72
 2 3 2 0.55 1.12
 2 3 3 5.08 2.19
 2 3 4 7.42 2.95
 2 3 5 34.24 4.89
 2 3 5 36.41 6.62
 2 3 6 98.88 11.65
 2 3 6 93.38 8.59
 2 3 7 25.04 4.75
 2 3 7 27.19 6.53
 2 3 8 6.03 2.48
 2 3 8 3.87 1.47
 2 3 9 8.47 3.04
 2 3 9 9.98 4.52
 2 3 10 5.66 3.45
 -2 -4 14 12.54 5.19
 -2 -4 13 0.94 2.07
 2 4 -12 0.46 1.03
 -2 -4 12 0.71 1.7
 -2 -4 11 1.42 2.45
 2 4 -11 0.43 0.71
 2 4 -10 1.01 0.81
 -2 -4 10 2.26 1.91
 2 4 -9 190.18 10.62
 -2 -4 9 220.25 13.78
 -2 -4 8 2.87 1.52
 2 4 -8 1.58 1
 2 4 -7 35.93 4.07
 -2 -4 7 44.33 4.64
 -2 -4 6 88.3 6.32
 2 4 -6 81.92 8.22
 -2 -4 5 16.19 2.2
 2 4 -5 17.74 3.79
 -2 -4 5 15.01 2.63
 -2 -4 4 27.59 3.72
 2 4 -4 25.48 4.58
 -2 -4 4 24.16 2.85
 -2 -4 3 36.34 4.17
 2 4 -3 34.87 5.41
 -2 -4 2 228.02 10.8
 2 4 -2 220.96 13.9
 2 4 -1 23.62 4.52
 2 4 0 454.26 20.96
 2 4 1 168.86 13.12
 2 4 2 97.57 10.32
 2 4 3 2.41 2.21
 2 4 4 51.27 8.02
 2 4 5 38.99 7.45
 2 4 6 3.83 2.31
 2 4 7 3.59 3.52
 2 4 8 1.74 2.66
 2 4 8 5.46 2.54
 2 4 9 -1.56 3.51
 -2 -5 14 -1.94 3.84
 -2 -5 13 3.69 2.15
 -2 -5 12 8.01 3.88
 -2 -5 11 14.94 4.41
 2 5 -11 8.64 2.5
 -2 -5 10 49.89 7.31
 2 5 -10 35.88 4.95
 2 5 -9 61.49 6.22
 -2 -5 9 71.48 6.87
 -2 -5 8 3.28 1.85
 -2 -5 7 0.55 0.95
 2 5 -7 0.51 1.65
 -2 -5 6 88.53 7.09
 2 5 -6 90.5 9.11
 2 5 -5 9.34 3.12
 -2 -5 5 9.26 2.42
 -2 -5 4 120.07 8.36
 2 5 -4 118.72 10.98
 -2 -5 3 -0.37 1.11
 2 5 -3 -0.46 1.42
 2 5 -2 172.13 13.48
 -2 -5 2 167.32 10.33
 2 5 -1 22.78 5.06
 2 5 0 101.76 10.87
 2 5 1 99.83 11.06
 2 5 2 144.77 13.8
 2 5 3 17.11 5.07
 2 5 4 1.32 1.56
 2 5 5 1.09 1.82
 2 5 6 7.69 3.72
 2 5 7 15.93 5.95
 2 5 8 2.13 3.07
 -2 -6 14 10.26 4.97
 -2 -6 13 5.97 3.38
 -2 -6 12 5.43 3.34
 -2 -6 11 31.46 6.62
 -2 -6 10 38.69 5.38
 -2 -6 9 50.4 5.98
 -2 -6 8 7.93 2.23
 2 6 -7 5.33 2.69
 -2 -6 7 5.47 1.94
 -2 -6 6 -1.78 2.03
 2 6 -6 -0.19 0.95
 2 6 -5 14.99 4.33
 -2 -6 5 12.92 3.06
 -2 -6 4 2.7 1.41
 2 6 -4 2.35 1.75
 2 6 -3 30.81 6.13
 -2 -6 3 24.45 4.31
 -2 -6 2 13.37 3.14
 2 6 -2 13.84 4.21
 2 6 -1 4.69 2.75
 2 6 0 5.74 2.83
 2 6 1 3.42 2.42
 2 6 2 -2.45 3.46
 2 6 3 1.36 1.81
 2 6 4 5.28 3.07
 2 6 5 29.48 7.82
 2 6 6 3.63 2.51
 2 6 7 16.6 6.61
 -2 -7 13 8.81 4.12
 -2 -7 12 6.8 3.59
 -2 -7 11 3.26 2.13
 -2 -7 10 4.67 2.24
 -2 -7 9 4.44 1.84
 2 7 -8 22.89 6
 -2 -7 8 20.89 4.04
 -2 -7 7 20.98 4.06
 2 7 -7 23.64 5.33
 2 7 -6 14.75 4.35
 -2 -7 6 15.78 3.61
 -2 -7 5 154.33 11.21
 2 7 -5 158.14 14.84
 -2 -7 4 79.83 8.26
 2 7 -4 86.18 11
 -2 -7 3 38.96 5.85
 2 7 -3 38.06 7.47
 2 7 -2 29.91 6.31
 -2 -7 2 28.79 5.01
 2 7 -1 160.58 15.78
 2 7 0 8.27 3.58
 2 7 1 18.35 5.84
 2 7 2 20.85 6.48
 2 7 3 2.58 1.71
 2 7 4 21.44 7.26
 2 7 5 53.83 11.45
 2 7 6 60.97 12.09
 -2 -8 12 -0.69 1.58
 -2 -8 11 10.25 3.45
 -2 -8 10 5.75 2.36
 -2 -8 9 10.8 3.08
 -2 -8 8 65.68 7.73
 2 8 -8 58.68 9.34
 -2 -8 7 -3.25 3.16
 2 8 -7 -2.48 2.51
 2 8 -6 37.96 7.66
 -2 -8 6 36.78 5.89
 -2 -8 5 86.43 9.17
 2 8 -5 81.51 11.57
 2 8 -4 238.29 19.79
 -2 -8 4 271.34 16.46
 -2 -8 3 0.83 1.16
 2 8 -3 0.71 2.47
 -2 -8 2 15.35 3.84
 2 8 -2 16.52 4.89
 2 8 -1 7.79 3.64
 2 8 0 -0.88 2.13
 2 8 1 -0.38 1.41
 2 8 2 1.75 2.79
 2 8 3 3.01 3.14
 2 8 4 11.7 5.8
 -2 -9 11 34.37 6.13
 -2 -9 10 1.61 1.69
 2 9 -9 15.45 5.56
 -2 -9 9 9.2 2.76
 -2 -9 8 -0.33 2.01
 2 9 -8 4.49 2.58
 2 9 -7 -1.35 1.44
 -2 -9 7 1.02 1.22
 2 9 -6 12.59 4.87
 -2 -9 6 15.4 4.21
 -2 -9 5 13.74 4.04
 2 9 -5 12.17 4.73
 -2 -9 4 14.75 4.28
 2 9 -4 10.25 4.3
 -2 -9 3 13.67 4.18
 2 9 -3 7.88 4
 2 9 -2 3.27 2.34
 -2 -9 2 5.87 2.37
 2 9 -1 3.46 1.56
 2 9 0 21.46 7.12
 2 9 1 12.59 5.39
 2 9 2 -5.07 3.97
 2 10 -9 5.08 3.35
 -2 -10 9 -5.15 2.71
 -2 -10 8 -4.25 3.21
 2 10 -8 0.02 1.37
 2 10 -7 1.87 3.4
 -2 -10 7 5.68 2.88
 2 10 -6 -0.68 1.84
 -2 -10 6 1.07 1
 2 10 -5 5.7 3.38
 -2 -10 5 2.84 2.52
 2 10 -4 1.29 2.95
 -2 -10 4 1.51 2.28
 -2 -10 3 33.76 6.82
 2 10 -3 34.84 9
 2 10 -2 2.15 3.1
 -2 -10 2 0.77 1.8
 2 10 -1 -6.11 5.42
 -2 -10 1 3.05 1.9
 -2 -11 5 4.14 2.94
 -2 -11 4 2.06 2.63
 -2 -11 3 -5.13 2.99
 -3 12 0 4.56 2.2
 -3 12 -1 3.18 2.84
 -3 12 -2 25.95 7.08
 -3 12 -3 1.26 1.7
 3 -12 4 22.01 6.43
 -3 12 -4 12.73 5.21
 3 -12 5 20.47 6.09
 -3 12 -5 14.92 5.16
 3 -12 6 48.23 8.7
 -3 12 -6 43.19 7.92
 3 -12 7 0.24 1.26
 -3 12 -7 1.93 2.93
 3 -12 8 -1.5 2.31
 -3 11 4 9.43 4.88
 -3 11 3 14.33 2.92
 -3 11 3 10.7 4.37
 -3 11 2 0.23 0.74
 -3 11 2 1.42 1.64
 -3 11 1 -1.52 2.27
 -3 11 0 0.22 2.3
 -3 11 -1 5.15 2.8
 -3 11 -2 -0.82 1.59
 -3 11 -3 12.86 4.57
 3 -11 4 12.08 4.44
 -3 11 -4 18.13 5.44
 3 -11 5 4.33 3.12
 -3 11 -5 0.84 1.79
 -3 11 -6 0.74 1.38
 3 -11 6 2.06 2.32
 3 -11 7 1.06 1.71
 -3 11 -7 2.47 2.28
 3 -11 8 -0.08 1.32
 3 -11 9 -0.78 2
 3 -11 10 51.23 7.81
 3 -11 11 38.11 6.65
 -3 11 -11 26.86 4.14
 -3 10 6 4.11 4.63
 -3 10 5 12.73 5.26
 -3 10 4 2.97 1.37
 -3 10 4 7.28 3.67
 -3 10 3 -0.09 0.73
 -3 10 3 -2.11 1.57
 -3 10 2 -0.96 1.9
 -3 10 1 13.41 4.79
 -3 10 0 -0.57 1.75
 -3 10 -1 10.48 3.39
 -3 10 -2 193.62 15.95
 -3 10 -3 5.44 2.84
 -3 10 -4 141.99 13.04
 3 -10 5 62.61 8.84
 -3 10 -5 59.5 8
 3 -10 6 1.42 1.5
 -3 10 -6 -0.85 1.41
 3 -10 7 1.92 1.7
 3 -10 8 0.64 1.42
 3 -10 9 2.19 1.92
 3 -10 10 3.93 1.59
 -3 10 -10 9.28 2.25
 -3 10 -11 1.46 1.19
 3 -10 11 -0.08 1.05
 3 -10 12 40.38 6.29
 -3 9 7 3.7 2.83
 -3 9 6 23.65 7.16
 -3 9 5 -0.41 2.29
 -3 9 4 2.89 1.31
 -3 9 4 7.96 4.17
 -3 9 3 9.06 2.1
 -3 9 3 6.3 3.25
 -3 9 2 2.57 2.44
 -3 9 1 3.05 2.74
 -3 9 0 156.11 13.95
 -3 9 -1 0.31 1.45
 -3 9 -2 154.23 13.01
 -3 9 -3 65.4 8.27
 -3 9 -4 162.16 12.64
 -3 9 -5 8.59 2.89
 3 -9 5 6.28 2.65
 -3 9 -6 89.25 9.4
 3 -9 6 79.4 9.09
 3 -9 7 3.21 1.65
 3 -9 8 26.52 4.88
 3 -9 9 16.86 4.04
 3 -9 10 14.98 3.57
 -3 9 -10 11.79 2.39
 -3 9 -10 11.19 3.94
 -3 9 -11 8.26 1.99
 3 -9 11 10.67 3.14
 -3 9 -11 4.84 2.71
 -3 9 -12 11.49 4.24
 3 -9 12 22.74 4.73
 3 -9 13 14.49 4.74
 -3 9 -13 5.75 3.01
 3 -9 13 5.55 2.7
 3 -9 14 9.44 4.26
 -3 8 8 20.4 6.3
 -3 8 8 18.52 6.43
 -3 8 7 13.25 5.6
 -3 8 7 10.57 4.28
 -3 8 6 21 6.01
 -3 8 5 3.76 1.31
 -3 8 5 1.37 1.25
 -3 8 4 9.73 2.03
 -3 8 4 11.52 3.98
 -3 8 3 60.42 4.76
 -3 8 3 70.18 9.6
 -3 8 2 57.98 8.36
 -3 8 1 8.09 3.17
 -3 8 0 299.19 17.43
 -3 8 -1 119.13 10.64
 -3 8 -2 -1.07 1.65
 -3 8 -3 1.37 0.9
 -3 8 -4 0.95 0.9
 3 -8 5 290.8 16.23
 -3 8 -5 303.49 15.51
 3 -8 6 786.87 26.32
 3 -8 7 1.39 1.08
 3 -8 8 3.16 1.63
 -3 8 -8 3.8 2.02
 -3 8 -9 10.46 3.52
 -3 8 -9 10.06 2.05
 3 -8 9 9.03 2.37
 3 -8 10 14.65 3.44
 -3 8 -10 18.18 5
 -3 8 -10 12.46 2.26
 -3 8 -11 0.11 0.67
 3 -8 11 0.27 0.77
 -3 8 -11 0.64 1.64
 -3 8 -12 10.85 4.2
 3 -8 12 11.38 3.22
 3 -8 13 9.63 3.61
 -3 8 -13 5.35 2.84
 3 -8 14 12.07 5.03
 -3 7 9 4.07 3.19
 -3 7 9 2.72 2.38
 -3 7 8 -0.15 2.07
 -3 7 8 1.49 2.28
 -3 7 7 3.55 2.11
 -3 7 7 6.33 3.36
 -3 7 6 24.83 5.99
 -3 7 6 18.18 5.1
 -3 7 6 16.51 2.35
 -3 7 6 19.11 2.55
 -3 7 5 63.29 4.62
 -3 7 5 83.53 10.64
 -3 7 5 69.89 9.61
 -3 7 4 4.01 2.43
 -3 7 4 4.14 1.2
 -3 7 4 3.37 2.1
 -3 7 3 139.06 6.8
 -3 7 3 171.34 13.56
 -3 7 2 364.11 18.99
 -3 7 1 163.69 12.09
 -3 7 0 174.78 11.89
 -3 7 -1 253.56 13.8
 -3 7 -2 18.81 3.62
 -3 7 -3 2.78 1.31
 -3 7 -4 12.81 2.83
 3 -7 5 0.85 0.78
 3 -7 6 245.45 13.34
 -3 7 -6 234.04 14.56
 3 -7 7 433.53 17.22
 -3 7 -7 434.52 20.34
 -3 7 -8 -0.71 1.08
 3 -7 8 -1.7 1.65
 -3 7 -8 -0.52 1.76
 -3 7 -9 0.86 1.33
 -3 7 -9 1.83 0.85
 3 -7 9 1.86 1.22
 -3 7 -10 47.62 4.02
 3 -7 10 60.28 6.31
 -3 7 -10 52.99 7.85
 3 -7 11 3.37 1.8
 -3 7 -11 3.4 2.2
 -3 7 -12 10.52 3.83
 3 -7 12 12.69 4.04
 -3 7 -13 0.44 1.52
 3 -7 13 1.51 2.43
 -3 7 -14 9.29 4.08
 -3 6 10 0.15 2.19
 -3 6 10 -2.14 2.8
 -3 6 9 7.83 3.68
 -3 6 9 4.62 3.03
 -3 6 8 20.37 5.66
 -3 6 8 24.54 6.23
 -3 6 7 3.07 2.28
 -3 6 7 0.35 1.96
 -3 6 6 45.99 3.54
 -3 6 6 69.34 9.58
 -3 6 6 58.07 4.25
 -3 6 6 67.58 9.32
 -3 6 5 261.74 8.78
 -3 6 5 274.3 17.58
 -3 6 5 221.83 7.98
 -3 6 5 254.55 17.46
 -3 6 4 399.46 20.25
 -3 6 4 386.68 20.84
 -3 6 3 249.81 15.27
 -3 6 3 240.1 15.58
 -3 6 2 16.4 3.75
 -3 6 2 13.66 2.02
 -3 6 2 15.77 3.53
 -3 6 1 59.78 6.52
 -3 6 0 12.7 3.12
 -3 6 -1 40.07 4.73
 -3 6 -2 285.36 12.43
 -3 6 -3 50.2 5.08
 3 -6 4 0.08 1.02
 3 -6 5 41.5 5
 -3 6 -5 39.51 5.46
 -3 6 -6 345.21 10.02
 -3 6 -6 421.64 18.66
 -3 6 -7 148.5 6.47
 -3 6 -7 149.66 11.4
 3 -6 7 168 9.6
 3 -6 8 839.1 21.3
 -3 6 -8 827.55 27.45
 -3 6 -8 789.39 15.55
 -3 6 -9 2.89 0.94
 -3 6 -9 2.21 0.91
 -3 6 -9 4.86 2.56
 3 -6 9 6.99 2.17
 3 -6 10 12.95 2.9
 -3 6 -10 10.15 1.51
 -3 6 -10 9.96 1.61
 -3 6 -10 13.23 3.92
 3 -6 11 58.09 7.43
 -3 6 -11 47.88 7.5
 3 -6 12 140.85 13.93
 -3 6 -12 56.4 8.56
 3 -6 13 -10.88 4.54
 -3 6 -13 0.99 1.09
 -3 6 -14 14.71 4.88
 -3 5 11 3.28 2.54
 -3 5 11 6.48 3.22
 -3 5 10 4.18 3.11
 -3 5 10 9.82 3.94
 -3 5 9 8.67 3.71
 -3 5 9 7.87 3.8
 -3 5 8 -0.63 0.9
 -3 5 8 -1.84 2.61
 -3 5 7 0.03 1.3
 -3 5 7 -0.39 0.38
 -3 5 7 -0.34 1.51
 -3 5 7 0.74 0.57
 -3 5 6 0.98 1.51
 -3 5 6 2.24 0.86
 -3 5 6 0.45 0.65
 -3 5 6 0.99 1.48
 -3 5 5 96.22 4.71
 -3 5 5 124.13 5.61
 -3 5 5 110.76 10.37
 -3 5 5 113.49 10.66
 -3 5 4 71.54 7.74
 -3 5 4 66.26 3.98
 -3 5 4 76.69 4.32
 -3 5 4 66.71 7.76
 -3 5 3 19.33 2.16
 -3 5 3 24.96 4.3
 -3 5 3 27 4.77
 -3 5 2 1.8 0.94
 -3 5 2 1.13 0.66
 -3 5 2 1.84 1.58
 3 -5 -1 45.36 4.96
 -3 5 1 53.14 5.25
 -3 5 1 47.9 3.36
 -3 5 1 51.73 6.03
 3 -5 0 1687.8 27.48
 -3 5 0 1744.78 28.93
 -3 5 -1 109.85 6.53
 3 -5 1 99.86 6.09
 -3 5 -2 392.03 11.91
 3 -5 2 357.59 12.02
 3 -5 3 4.75 1.43
 3 -5 4 6.21 1.65
 3 -5 5 70.96 5.77
 -3 5 -6 840.35 24.45
 3 -5 6 919.35 20.55
 -3 5 -7 387.77 9.6
 3 -5 7 414.2 13.43
 -3 5 -7 425.28 17.94
 -3 5 -8 1024.8 29.22
 -3 5 -8 1019.62 16.16
 3 -5 8 1031.5 21.92
 -3 5 -9 127.32 5.24
 3 -5 9 122.09 8.06
 3 -5 9 148.86 9.85
 -3 5 -9 124.79 10.4
 3 -5 10 73.23 8.26
 -3 5 -10 73.41 8.47
 -3 5 -11 3.7 2.16
 3 -5 11 2.79 2.41
 3 -5 12 -9.73 4
 -3 5 -12 0.3 1.3
 3 -5 13 -3.36 3.65
 -3 5 -13 0.65 1.4
 -3 5 -14 6.79 3.43
 -3 4 12 4.3 3.44
 -3 4 12 3.46 2.17
 -3 4 11 0.23 2.09
 -3 4 11 0.5 2.09
 -3 4 10 10.11 3.69
 -3 4 10 13.44 5.17
 -3 4 9 11.88 3.68
 -3 4 9 13.35 4.73
 -3 4 8 8.9 3.01
 -3 4 8 7.14 3.24
 -3 4 7 12.23 1.5
 -3 4 7 12.75 3.44
 -3 4 7 12.51 3.98
 -3 4 6 0.51 0.45
 -3 4 6 -0.4 1.37
 -3 4 6 -1.19 1.97
 -3 4 6 0.28 0.37
 -3 4 5 45.29 2.95
 -3 4 5 45.71 3.03
 -3 4 5 45.15 6.35
 -3 4 5 45.42 6.15
 -3 4 4 66.03 7.04
 -3 4 4 62.44 3.49
 -3 4 4 63.07 3.65
 -3 4 4 61.67 6.76
 -3 4 3 90.24 4.21
 -3 4 3 93.54 7.44
 -3 4 3 110.17 8.6
 -3 4 3 85.26 4.21
 -3 4 2 15.02 1.74
 -3 4 2 14.72 2.58
 -3 4 2 15.89 3.04
 -3 4 2 15.52 1.79
 -3 4 1 372.21 8.75
 -3 4 1 359.66 11.32
 3 -4 -1 343.04 12
 -3 4 1 404.09 15.78
 -3 4 0 77.25 4.62
 3 -4 0 74.16 4.39
 -3 4 -1 1607.06 20.55
 3 -4 1 1677.17 29.04
 3 -4 2 1128.89 18.29
 3 -4 3 109.39 6.1
 3 -4 3 110.11 6.53
 3 -4 4 781.92 18.41
 -3 4 -4 792.88 13.02
 -3 4 -4 722.51 12.45
 3 -4 4 763.45 17.02
 -3 4 -5 8.98 1.31
 3 -4 5 6.37 1.35
 -3 4 -5 8.58 1.36
 3 -4 6 340.63 10.68
 -3 4 -6 359.6 8.48
 -3 4 -6 338.13 14.51
 -3 4 -6 349.78 8.34
 3 -4 7 740.51 16.75
 -3 4 -7 748.17 12.55
 -3 4 -7 682.18 11.73
 -3 4 -7 707.25 22.01
 3 -4 8 90.72 7.52
 -3 4 -8 91.02 3.94
 -3 4 -8 96.37 4.24
 -3 4 -8 97.71 8.41
 -3 4 -9 289.52 7.25
 3 -4 9 288.62 15.91
 -3 4 -9 282.48 15.17
 3 -4 10 29.4 5.63
 -3 4 -10 30.54 5.18
 -3 4 -11 3.64 2.03
 3 -4 11 2.54 1.99
 3 -4 12 0.71 1.48
 -3 4 -12 4.45 2.18
 -3 4 -13 4.7 2.53
 -3 3 12 7.63 3.9
 -3 3 12 15.59 6.07
 -3 3 11 0.65 1.6
 -3 3 11 -4.22 3.74
 -3 3 10 28.19 7.17
 -3 3 10 35.26 6.61
 -3 3 9 168.4 16.63
 -3 3 9 150.94 13.28
 -3 3 8 26.98 5.25
 -3 3 8 24 5.97
 -3 3 7 8.73 2.87
 -3 3 7 8.37 3.32
 -3 3 6 46.28 6.37
 3 -3 -6 34.42 2.52
 -3 3 6 39.24 2.6
 -3 3 6 50.02 7.6
 3 -3 -6 31.82 2.25
 -3 3 5 112.77 4.35
 -3 3 5 116.29 4.28
 -3 3 5 106.44 9.7
 3 -3 -5 116.04 4.62
 3 -3 -5 112.79 4.17
 -3 3 5 107.87 8.96
 -3 3 4 2.89 0.71
 -3 3 4 2.82 1.58
 -3 3 4 3.02 0.73
 -3 3 4 1.75 0.74
 3 -3 -4 2.48 0.63
 -3 3 3 997.47 13.68
 -3 3 3 945.65 23.53
 -3 3 3 940.6 13.4
 3 -3 -3 945.55 12.69
 3 -3 -2 678.05 10.53
 -3 3 2 653.11 18.01
 -3 3 2 665.36 11.11
 -3 3 2 647.54 16.11
 -3 3 2 673.81 10.97
 3 -3 -2 734.09 11.19
 -3 3 2 680.65 10.35
 3 -3 -1 58.43 3.06
 3 -3 -1 53.5 4.57
 -3 3 1 51.62 3.27
 -3 3 1 51.96 2.93
 3 -3 -1 54.02 2.77
 -3 3 1 49.88 4.53
 3 -3 0 239.8 9.75
 3 -3 0 279.52 9.91
 -3 3 0 357.62 11.95
 3 -3 1 313.04 7.31
 3 -3 1 294.39 5.68
 -3 3 -1 293.56 7.21
 3 -3 1 321.72 6.94
 3 -3 1 301.36 9.68
 3 -3 1 299.11 10.17
 3 -3 2 771.75 12.4
 3 -3 2 761.72 11.85
 3 -3 2 728.77 15.9
 -3 3 -2 766.29 11.9
 3 -3 2 784.68 11.25
 3 -3 3 151.27 6.27
 3 -3 3 115.31 4.48
 -3 3 -3 123.43 4.55
 3 -3 3 109.26 4.06
 -3 3 -3 132.14 4.76
 -3 3 -4 276.18 6.73
 -3 3 -4 322.18 7.42
 3 -3 4 321.07 6.84
 3 -3 4 309.73 8.72
 -3 3 -5 707.63 10.9
 -3 3 -5 727.77 16.83
 -3 3 -5 754.21 11.61
 3 -3 5 715.69 13.55
 3 -3 5 723.68 10.5
 3 -3 6 700.8 17.09
 3 -3 6 724.85 14.91
 -3 3 -6 659.79 10.13
 -3 3 -6 718.76 11.19
 3 -3 6 679.11 10.25
 3 -3 7 26.14 4.05
 -3 3 -7 30.11 2.13
 3 -3 7 24.02 2.05
 3 -3 7 26.35 1.85
 3 -3 8 55.14 6.86
 -3 3 -8 61.13 3.04
 3 -3 9 170.34 13.01
 3 -3 10 23.89 5.1
 3 -3 11 5.88 2.31
 3 -3 13 -1.21 3.58
 -3 2 13 2.46 2.42
 -3 2 13 -0.65 3.77
 -3 2 12 -1.22 1.96
 -3 2 12 1.21 1.67
 -3 2 11 2.78 2.02
 -3 2 10 -0.59 1.41
 -3 2 9 6.76 3.16
 -3 2 8 17.17 4.29
 -3 2 7 32.11 5.27
 3 -2 -6 102.6 3.63
 -3 2 6 97.93 8.89
 -3 2 5 2.66 0.58
 -3 2 5 2.4 1.71
 3 -2 -5 3.21 0.72
 3 -2 -5 2.22 0.6
 3 -2 -4 275.38 6.36
 3 -2 -4 253.32 6.36
 -3 2 4 270.21 6.43
 -3 2 4 305.02 13.45
 -3 2 4 276.68 5.89
 3 -2 -4 246.12 5.99
 -3 2 3 1686.73 16.37
 3 -2 -3 1693.61 16.79
 3 -2 -3 1670.31 17.99
 3 -2 -3 1747.47 17.61
 -3 2 3 1612.83 17.59
 3 -2 -3 1724.51 17.93
 -3 2 3 1679.76 29.72
 -3 2 2 0.54 0.56
 3 -2 -2 0.22 0.21
 3 -2 -2 0.32 0.22
 -3 2 2 0.56 0.35
 3 -2 -2 0.43 0.25
 -3 2 1 739.09 15.23
 3 -2 -1 747.77 10.49
 3 -2 -1 802.94 11.36
 3 -2 -1 772.44 14.85
 3 -2 -1 778.96 16.72
 3 -2 0 90.51 3.63
 3 -2 0 86.89 3.34
 -3 2 0 87.47 4.4
 -3 2 0 83.59 3.33
 3 -2 0 85.2 4.54
 3 -2 0 84.48 4.41
 3 -2 1 5.97 0.87
 3 -2 1 5.87 0.91
 3 -2 1 5.72 0.93
 3 -2 1 6.25 1.22
 3 -2 1 6.69 1.08
 3 -2 2 173.15 5.15
 3 -2 2 168.49 4.99
 3 -2 2 155.35 6.95
 3 -2 2 160.27 4.83
 3 -2 2 176.83 4.73
 -3 2 -2 154.56 4.48
 3 -2 3 1012.89 13.29
 3 -2 3 1086.79 13.51
 -3 2 -3 1102.58 13.49
 3 -2 3 1066.74 12.48
 3 -2 3 1053.36 13.54
 -3 2 -3 1019.79 12.26
 3 -2 3 1046.45 12.6
 3 -2 4 108.77 4.78
 3 -2 4 123.1 4.32
 3 -2 4 118.05 4.28
 -3 2 -4 126.93 4.24
 -3 2 -4 121.11 5.34
 3 -2 4 117.69 3.75
 -3 2 -4 114.51 3.79
 3 -2 4 117.04 4.12
 3 -2 5 36.15 4.01
 -3 2 -5 35.54 3.11
 3 -2 5 34.71 2.21
 3 -2 5 36.15 2.31
 -3 2 -5 35 2.11
 3 -2 6 -6.12 1.9
 3 -2 6 0.6 0.4
 3 -2 7 0.16 1
 3 -2 8 104.38 8.91
 3 -2 9 27.15 4.68
 3 -2 10 144.37 11.58
 3 -2 10 135.9 15.36
 3 -2 11 46.37 9.65
 3 -2 11 60.48 7.49
 3 -2 12 -2.05 3.53
 3 -2 13 -2.89 3.75
 -3 1 13 15.84 5.3
 -3 1 12 3.08 1.78
 -3 1 11 9.22 3.78
 -3 1 10 82.3 10.21
 -3 1 9 0.49 1.87
 3 -1 -8 35.12 1.94
 -3 1 8 32.65 6.01
 -3 1 8 37.39 1.9
 -3 1 7 1.51 0.41
 3 -1 -7 2.12 0.47
 -3 1 7 1.47 1.41
 3 -1 -7 1.39 0.48
 3 -1 -6 32.5 2.06
 3 -1 -6 34.02 2.09
 -3 1 6 32.01 1.91
 -3 1 6 32.86 5.32
 -3 1 5 193.91 12.41
 -3 1 5 192.73 4.72
 3 -1 -5 180.46 4.9
 3 -1 -5 197.55 5.11
 -3 1 5 186.67 5.32
 -3 1 4 40.95 2.48
 3 -1 -4 40.67 2.37
 -3 1 4 44.92 2.31
 3 -1 -4 38.14 2.2
 -3 1 4 38.06 4.96
 3 -1 -3 1600.76 16.51
 -3 1 3 1486.03 29.32
 -3 1 3 1538.85 15.49
 -3 1 3 1508.73 16.59
 -3 1 2 766.93 14.26
 3 -1 -2 831.23 20.54
 -3 1 2 745.88 10.98
 3 -1 -2 818.67 11.26
 -3 1 2 736.46 17.92
 3 -1 -1 275.94 6.99
 -3 1 1 272.25 6.36
 -3 1 1 267.28 7.56
 3 -1 -1 306.4 6.64
 3 -1 -1 279.98 6.36
 -3 1 1 307.43 7.19
 3 -1 -1 305.71 10.49
 -3 1 1 298.8 9.35
 -3 1 0 441.22 9.34
 -3 1 0 428.88 8.14
 3 -1 0 459.98 9.62
 3 -1 0 471.21 10.26
 3 -1 0 448.65 8.13
 -3 1 0 436.53 8.27
 -3 1 0 466.66 9.27
 3 -1 1 482.05 11.35
 -3 1 -1 450.7 8.29
 -3 1 -1 430.49 11.47
 3 -1 1 447.5 8.24
 -3 1 -2 1622.16 17.28
 3 -1 2 1588.9 25.61
 3 -1 2 1585.82 16.68
 -3 1 -2 1572.61 15.77
 3 -1 3 151.19 4.78
 -3 1 -3 160.98 4.37
 3 -1 3 165.28 9.36
 -3 1 -3 158.33 4.46
 -3 1 -3 164.75 4.97
 3 -1 3 144.82 4.27
 -3 1 -4 378.46 8.05
 3 -1 4 361.01 9.35
 3 -1 4 377.94 7.59
 3 -1 4 375.94 7.2
 3 -1 4 395.98 16.96
 -3 1 -4 389.89 6.93
 3 -1 5 77.38 5.14
 -3 1 -5 81.6 4.2
 3 -1 5 84.91 3.4
 3 -1 5 74.3 3.12
 3 -1 5 77.13 8.38
 -3 1 -5 77.12 3.03
 3 -1 6 208.95 14.94
 3 -1 6 212.55 5.34
 -3 1 -6 209.91 7.73
 3 -1 6 210.81 5.31
 -3 1 -6 214.03 4.88
 3 -1 6 201.81 9.34
 -3 1 -7 0.28 0.23
 3 -1 7 0.02 0.29
 3 -1 7 0.6 0.8
 3 -1 7 -0.59 1.46
 3 -1 8 3.75 1.7
 3 -1 8 0.05 2.05
 3 -1 9 -0.11 1
 3 -1 9 0.62 1.39
 3 -1 10 0.76 1.73
 3 -1 10 0.17 1.05
 3 -1 11 101.94 14.31
 3 -1 12 82.94 13.57
 3 -1 13 19.17 7.01
 -3 0 14 7.86 4.16
 -3 0 13 2.18 1.94
 -3 0 12 -0.51 1.76
 -3 0 11 -2.56 2.17
 -3 0 10 12.63 4.34
 -3 0 9 48.64 8.12
 -3 0 9 25.19 1.63
 -3 0 8 32.71 2.22
 3 0 -8 31.91 2.06
 -3 0 8 37.32 2.08
 3 0 -8 34.67 2.15
 -3 0 8 33.12 6.27
 -3 0 7 39.12 2.43
 3 0 -7 40.19 2.38
 -3 0 7 43.93 2.29
 -3 0 7 40.56 6.48
 -3 0 6 112.27 4.13
 -3 0 6 159.29 12.68
 -3 0 5 58.64 6.85
 -3 0 5 56.19 2.82
 -3 0 4 58.05 5.19
 -3 0 4 65.18 7.15
 3 0 -3 81.02 4.34
 -3 0 3 82.59 7.1
 -3 0 3 81.14 5.84
 3 0 -2 1628.53 18.27
 -3 0 2 1707.07 27.17
 3 0 -2 1616.39 24.3
 -3 0 2 1615.05 25.68
 -3 0 1 41.21 1.94
 -3 0 1 35.76 3.45
 3 0 -1 35.75 3.51
 -3 0 1 36.9 2.99
 3 0 -1 34.84 2.02
 3 0 0 1558.24 14.05
 3 0 0 1642.71 25.59
 -3 0 0 1594.12 24.57
 -3 0 -1 2331.53 32.98
 3 0 1 2409.74 33.52
 -3 0 -2 742.63 10.06
 3 0 2 777.37 19.92
 -3 0 -2 793.29 11.2
 -3 0 -2 731.34 20.78
 -3 0 -3 1352.05 15.43
 3 0 3 1361.86 30.09
 3 0 3 1416.79 17.33
 3 0 4 240.48 6.24
 -3 0 -4 230.06 9.32
 -3 0 -4 234.54 5.98
 3 0 4 238.47 13.39
 3 0 4 221.72 7.47
 -3 0 -5 449.64 7.73
 -3 0 -5 509.05 8.97
 3 0 5 475.86 21.06
 3 0 5 461.35 8.54
 3 0 5 468.3 12.68
 -3 0 -5 448.77 13.3
 3 0 6 100.1 3.57
 3 0 6 99.01 6.58
 -3 0 -6 97.43 6.39
 3 0 6 94.97 3.63
 3 0 6 119.97 11.42
 -3 0 -6 100.98 3.54
 3 0 7 48.25 7.82
 3 0 7 35.75 4.35
 -3 0 -7 39.81 2.07
 3 0 8 0.97 1.01
 3 0 8 -1.18 1.9
 3 0 9 34.4 7.46
 3 0 9 31.61 4.84
 3 0 10 39.29 8.61
 3 0 11 22.14 6.89
 3 0 12 12.43 5.85
 -3 -1 14 7.32 4.06
 -3 -1 13 1.99 1.54
 -3 -1 12 0.12 1.49
 -3 -1 11 5.16 2.65
 -3 -1 10 -0.13 2.57
 -3 -1 9 391.44 23.62
 -3 -1 9 396.53 8.25
 -3 -1 8 109.64 11.88
 -3 -1 7 17.69 4.36
 -3 -1 6 218.66 14.29
 -3 -1 5 1481.91 30.66
 3 1 -5 1345.65 14.83
 3 1 -4 1.03 0.99
 -3 -1 4 12.03 3.59
 -3 -1 3 214.8 7.15
 3 1 -3 228.45 7.82
 3 1 -3 209.14 9.94
 -3 -1 3 218.11 10.81
 -3 -1 2 137.6 4.98
 3 1 -2 134.7 5.6
 3 1 -2 144.39 8.32
 -3 -1 2 141.23 8.27
 3 1 -1 221.86 6.85
 3 1 -1 222.64 10.5
 -3 -1 1 218.52 5.92
 -3 -1 0 1901.05 19.63
 3 1 0 1994.73 33.74
 -3 -1 -1 405.09 9.51
 3 1 1 450.23 16.32
 3 1 2 1000.47 26.28
 -3 -1 -2 929.01 15.11
 3 1 3 510.35 19.88
 -3 -1 -3 467.47 11.94
 3 1 4 199.94 13.25
 -3 -1 -4 188.59 9.37
 3 1 4 195.34 8.36
 -3 -1 -5 500.51 9.32
 3 1 5 545.48 23.7
 -3 -1 -5 465.76 17.09
 3 1 5 538.76 15.63
 3 1 6 19.31 1.82
 3 1 6 26.47 5.64
 -3 -1 -6 22.93 1.94
 3 1 6 18.92 3.03
 3 1 7 0.34 1.02
 -3 -1 -7 0.79 0.31
 -3 -1 -7 2.17 0.58
 3 1 7 1.47 1.07
 3 1 8 18.6 5.39
 3 1 8 21.68 3.83
 3 1 9 3.96 1.64
 3 1 9 7.45 3.42
 3 1 10 2.86 2.46
 3 1 11 17.08 6.05
 -3 -2 14 -0.47 1.53
 -3 -2 13 3.18 2.59
 -3 -2 12 20.53 5.79
 3 2 -12 31.68 4.64
 -3 -2 11 -0.31 1.69
 3 2 -11 5.65 1.85
 -3 -2 10 68.62 10.6
 3 2 -10 79.34 6.26
 3 2 -9 52.54 4.66
 -3 -2 9 52.86 8.67
 3 2 -8 523.93 13.53
 -3 -2 8 606.88 26.03
 -3 -2 7 57.58 6.8
 3 2 -7 42.08 3.46
 3 2 -6 29.02 2.59
 -3 -2 6 41.71 5.09
 3 2 -5 372.16 15.58
 -3 -2 5 398.1 11.99
 -3 -2 4 40.53 3.45
 3 2 -4 41.59 5.07
 -3 -2 3 142.21 6.18
 3 2 -3 153.91 9.88
 -3 -2 3 150.36 4.51
 -3 -2 2 503.41 11.76
 3 2 -2 522.55 18.5
 -3 -2 1 94.59 5.03
 3 2 -1 93.83 7.86
 -3 -2 0 267.05 8.79
 3 2 0 291.91 14.4
 3 2 1 364.85 16.92
 -3 -2 -1 306.15 10.28
 3 2 2 107.19 9.42
 -3 -2 -2 96.28 5.75
 3 2 3 115.79 10.48
 -3 -2 -3 102.34 6.36
 3 2 4 20.41 4.8
 3 2 5 94.08 10.53
 3 2 5 93.66 7.27
 3 2 6 67.05 9.45
 3 2 6 67.43 6.57
 3 2 7 196.21 16.96
 3 2 7 214.72 12.78
 3 2 8 1.02 1.07
 3 2 8 0.91 1.52
 3 2 9 6.88 3.35
 3 2 10 -2.32 4.23
 3 2 11 -1.51 2.43
 -3 -3 14 10.39 5.35
 -3 -3 13 37.3 9
 -3 -3 12 -2.54 3.85
 3 3 -11 6.44 1.9
 -3 -3 11 9.92 3.89
 -3 -3 10 84.38 11.38
 3 3 -10 84.24 6.68
 3 3 -9 6.73 1.88
 -3 -3 9 13.14 4.04
 -3 -3 8 120.5 10.03
 3 3 -8 106.38 6.54
 -3 -3 7 150.14 8.6
 3 3 -7 140.72 6.91
 3 3 -6 123.32 10.3
 -3 -3 6 110.66 7.28
 3 3 -5 70.17 7.27
 -3 -3 5 82.57 5.69
 -3 -3 4 659.84 15.86
 3 3 -4 631.32 22.5
 -3 -3 4 592.48 11.4
 3 3 -3 784.95 25.43
 -3 -3 3 753.7 17.15
 3 3 -2 -0.25 1.65
 -3 -3 2 2.26 1
 -3 -3 1 0.79 0.56
 3 3 -1 1.74 0.87
 3 3 0 84.8 8.74
 3 3 1 115.52 10.59
 3 3 2 -0.11 1.93
 3 3 3 267.88 17.81
 3 3 4 6.79 3.08
 3 3 5 113.25 12.58
 3 3 6 47.37 8.96
 3 3 7 1.74 2.71
 3 3 8 1.12 2.02
 3 3 9 4 2.89
 3 3 10 7.21 4.27
 -3 -4 14 -6.49 4.94
 -3 -4 13 -9.02 4.69
 -3 -4 12 0.88 2.18
 -3 -4 11 6.82 3.5
 -3 -4 10 3.19 2.74
 3 4 -10 2.3 0.97
 -3 -4 9 58.13 7.54
 3 4 -9 48.78 4.93
 -3 -4 8 0.57 1.13
 -3 -4 7 374.35 14.06
 -3 -4 6 4.26 1.57
 3 4 -6 3.56 2.1
 -3 -4 5 344.71 12.91
 3 4 -5 316.58 17.21
 -3 -4 5 307.05 9.38
 -3 -4 4 294.47 11.81
 3 4 -4 265.83 16.17
 -3 -4 4 286.67 10.01
 -3 -4 3 284.9 11.77
 3 4 -3 270.23 16.22
 3 4 -2 88.52 9.35
 -3 -4 2 88.04 6.62
 -3 -4 1 78.12 6.36
 3 4 -1 63.89 8.12
 3 4 0 445.35 22.19
 3 4 1 188.41 14.79
 3 4 2 3.3 1.93
 3 4 3 6.18 2.48
 3 4 4 37.38 7.27
 3 4 5 18.85 5.92
 3 4 6 1.14 1.7
 3 4 7 9.1 4.09
 3 4 8 8.96 4.39
 3 4 9 0.99 2.72
 -3 -5 14 4.23 2.96
 -3 -5 13 18.69 6.36
 -3 -5 12 -0.96 1.94
 -3 -5 11 10.15 3.73
 -3 -5 10 10.94 4.12
 -3 -5 9 17.61 3.61
 -3 -5 8 1.92 1.64
 3 5 -7 58.21 8.03
 -3 -5 7 67.58 6.26
 -3 -5 6 1.12 0.88
 3 5 -6 5.32 2.52
 3 5 -5 12.85 3.9
 -3 -5 5 7.67 1.89
 3 5 -4 2.58 1.83
 -3 -5 4 4.94 1.91
 -3 -5 3 32.36 4.52
 3 5 -3 23.47 5.38
 3 5 -2 36.95 6.71
 -3 -5 2 42.44 5.14
 -3 -5 1 9.79 2.38
 3 5 -1 7.64 3.09
 3 5 0 0.9 1.1
 3 5 1 108.27 12.44
 3 5 2 70.65 10.18
 3 5 3 5.35 3.24
 3 5 4 -1.95 1.48
 3 5 5 -2.22 2.72
 3 5 6 0.59 1.44
 3 5 7 15.32 5.75
 3 5 8 4.77 4.25
 -3 -6 13 1.45 2.52
 -3 -6 12 19.2 5.39
 -3 -6 11 8.66 3.82
 -3 -6 10 27.66 4.7
 -3 -6 9 8.3 2.78
 -3 -6 8 8.88 2.49
 3 6 -8 9.86 3.54
 -3 -6 7 39.9 5.17
 3 6 -7 36.1 6.68
 -3 -6 6 -2.93 2.09
 3 6 -6 -0.04 1.22
 -3 -6 5 34.15 5.01
 3 6 -5 33.73 6.84
 -3 -6 4 19.32 3.91
 3 6 -4 17.52 4.72
 3 6 -3 51.22 8.66
 -3 -6 3 44.75 5.88
 -3 -6 2 -1.26 1.6
 3 6 -2 -2.42 2.75
 -3 -6 1 76.91 7.87
 3 6 -1 76.63 10.6
 3 6 0 7.98 3.37
 3 6 1 72.88 11.34
 3 6 2 0.76 1.52
 3 6 3 35.27 8.25
 3 6 4 31.98 8.37
 3 6 5 25.97 7.6
 3 6 6 73.94 13.31
 -3 -7 12 8.15 3.98
 -3 -7 11 4.1 1.97
 -3 -7 10 9.2 2.98
 -3 -7 9 190.43 12.5
 -3 -7 8 7.39 2.47
 3 7 -8 8.34 3.67
 3 7 -7 34.29 6.95
 -3 -7 7 38.67 5.52
 3 7 -6 7.05 3.57
 -3 -7 6 3.96 1.39
 3 7 -5 59.31 9.72
 -3 -7 5 56.53 6.73
 3 7 -4 209.52 18.42
 -3 -7 4 237.51 14.26
 3 7 -3 -0.14 1.98
 -3 -7 3 1.11 0.91
 -3 -7 2 20.25 4.01
 3 7 -2 17.96 5.4
 -3 -7 1 33.8 5.62
 3 7 -1 31.03 7.53
 3 7 0 21.35 6.15
 3 7 1 31.84 8.12
 3 7 2 4.26 3.74
 3 7 3 14.53 5.88
 3 7 4 11.99 4.87
 3 7 5 9.45 4.98
 -3 -8 12 4.42 2.55
 -3 -8 11 37.53 6.19
 -3 -8 10 17.51 4.15
 -3 -8 9 35.68 5.69
 3 8 -9 38.55 8.35
 -3 -8 8 22.89 4.4
 3 8 -8 21.71 6.21
 -3 -8 7 12.71 3.41
 3 8 -7 21.49 6.03
 -3 -8 6 12 3.04
 3 8 -6 4.11 2.04
 3 8 -5 0.17 2.97
 -3 -8 5 -0.25 1.37
 -3 -8 4 128 11.28
 3 8 -4 133.31 15.68
 -3 -8 3 278.06 17.08
 3 8 -3 279.82 23.09
 -3 -8 2 11.29 3.56
 3 8 -2 8.24 3.89
 -3 -8 1 6.83 2.13
 3 8 -1 19.79 6.08
 3 8 0 1.6 2.01
 3 8 1 3.3 3.09
 3 8 2 1.22 1.58
 3 8 3 9.04 6.05
 -3 -9 10 15.48 4.14
 -3 -9 9 5.17 2.4
 3 9 -9 9.47 4.27
 3 9 -8 17.85 5.75
 -3 -9 8 17.54 4.42
 3 9 -7 3.52 2.16
 -3 -9 7 4.31 1.86
 -3 -9 6 31.69 6.06
 3 9 -6 16.29 5.92
 3 9 -5 36.94 9.01
 -3 -9 5 37.82 6.65
 -3 -9 4 2.97 2.4
 3 9 -4 2.82 2.32
 -3 -9 3 12.36 3.82
 3 9 -3 12.41 5.49
 -3 -9 2 8.66 3.41
 3 9 -2 4.59 3.06
 3 9 -1 8.12 4.5
 -3 -9 1 5.97 1.79
 -3 -9 0 21.98 5.5
 3 9 0 31.23 8.99
 -3 -10 8 -2.54 2.4
 -3 -10 7 -2.51 3.22
 3 10 -6 4.16 3.09
 -3 -10 6 2.05 1.77
 -3 -10 5 -2.04 2.1
 3 10 -5 1.03 1.5
 3 10 -4 8.19 4.33
 -3 -10 4 3.85 2.46
 -3 -10 3 1.26 1.75
 -3 -10 2 7.62 3.11
 -3 -10 1 13.48 4.54
 -4 12 0 4.65 2.01
 -4 12 -1 1.91 1.23
 -4 12 -2 26.91 4.23
 -4 12 -3 3.94 1.88
 4 -12 5 6.53 3.61
 4 -12 6 26.67 6.75
 -4 12 -6 22.31 4.02
 -4 12 -7 24.55 4.22
 4 -12 7 22.26 5.92
 4 -12 8 28.46 6.33
 -4 12 -8 16.65 3.4
 -4 12 -9 1.81 1.57
 4 -12 9 0.44 1.28
 -4 12 -10 14.04 3.21
 -4 11 3 -0.72 1.05
 -4 11 2 1.65 1.04
 -4 11 1 -0.64 2.07
 -4 11 1 2.22 1.2
 -4 11 0 8.81 2.38
 -4 11 0 2.7 1.39
 -4 11 -1 0.47 0.85
 -4 11 -1 -1.4 2.09
 -4 11 -2 72.19 9.76
 -4 11 -3 39.11 7.15
 -4 11 -4 137.56 12.66
 4 -11 5 108.09 12.34
 -4 11 -5 92.11 10.19
 4 -11 6 74.13 9.93
 -4 11 -6 65.43 6.22
 -4 11 -6 70.79 9
 4 -11 7 3.18 2.23
 -4 11 -7 6.02 2.14
 -4 11 -8 6.33 2.03
 4 -11 8 2.24 1.87
 -4 11 -9 0.61 0.89
 4 -11 9 0.46 1.73
 4 -11 10 -3.2 2.58
 -4 11 -10 0.95 1.19
 4 -11 11 29.44 5.8
 -4 11 -11 28.43 4.22
 -4 10 5 0.57 1.51
 -4 10 4 3 1.48
 -4 10 4 6.76 3.56
 -4 10 3 27.78 3.85
 -4 10 3 28.91 7.3
 -4 10 2 37.91 7.63
 -4 10 2 27.08 3.76
 -4 10 1 0.48 0.72
 -4 10 1 1.02 1.52
 -4 10 0 31.06 3.98
 -4 10 0 36.13 6.76
 -4 10 -1 20.9 3.27
 -4 10 -1 17.6 4.58
 -4 10 -2 9.93 3.18
 -4 10 -3 182.32 13.99
 -4 10 -4 2.79 1.52
 4 -10 5 395.54 21.9
 -4 10 -5 357.39 18.78
 4 -10 6 12.81 3.83
 -4 10 -6 8.59 2.21
 4 -10 7 30.36 5.79
 -4 10 -7 26.02 3.61
 4 -10 8 2.22 1.67
 -4 10 -8 2.21 1.26
 4 -10 9 10.44 3.12
 -4 10 -9 11.43 2.6
 4 -10 10 5.53 2.34
 -4 10 -10 8.75 2.21
 -4 10 -11 2.03 1.39
 4 -10 11 1.55 1.26
 4 -10 12 10.79 3.18
 -4 10 -12 16.07 5.44
 -4 9 8 0.75 1.53
 -4 9 7 -0.27 1.41
 -4 9 6 15.07 5.48
 -4 9 5 10.05 2.14
 -4 9 5 10.01 4.05
 -4 9 5 10.34 2.31
 -4 9 4 3.71 1.39
 -4 9 4 6.81 3.7
 -4 9 3 1.77 0.9
 -4 9 3 1.78 1.35
 -4 9 2 0.09 0.78
 -4 9 2 -0.26 1.48
 -4 9 1 0.73 0.8
 -4 9 1 -0.76 1.82
 -4 9 0 11.46 2.33
 -4 9 0 16.42 4.32
 -4 9 -1 257.01 10.82
 -4 9 -1 311.62 17.63
 -4 9 -2 93.28 9.23
 -4 9 -2 86.17 6.12
 -4 9 -3 51.72 6.65
 -4 9 -4 9.49 2.46
 -4 9 -4 10.46 2.35
 -4 9 -5 23.61 3.29
 4 -9 5 17.67 4.3
 -4 9 -5 21.83 4.27
 4 -9 6 62.78 7.85
 -4 9 -6 49.45 4.69
 4 -9 7 3.7 1.78
 -4 9 -7 0.54 0.6
 4 -9 8 31.76 5.24
 -4 9 -8 29.1 3.68
 -4 9 -9 3.98 2.71
 -4 9 -9 5.05 1.62
 4 -9 9 1.55 1.02
 4 -9 10 13.25 3.25
 -4 9 -10 12.34 4.33
 -4 9 -10 12.51 2.44
 -4 9 -11 5.5 2.98
 4 -9 11 4.07 1.82
 -4 9 -11 3.9 1.45
 -4 9 -12 41.25 8.19
 4 -9 12 45.64 6.3
 4 -9 13 4.09 2.23
 4 -9 13 10.65 4.23
 -4 8 9 5.9 4.01
 -4 8 8 6.08 3.51
 -4 8 8 11.54 5
 -4 8 7 8.76 3.99
 -4 8 7 13.14 4.87
 -4 8 6 21.3 5.83
 -4 8 6 23 6.13
 -4 8 5 -0.69 1.97
 -4 8 5 1.24 0.74
 -4 8 5 1.43 0.99
 -4 8 5 2.57 1.73
 -4 8 4 18.02 2.85
 -4 8 4 13.22 2.47
 -4 8 3 2.42 1.21
 -4 8 3 1.02 1.02
 -4 8 2 0.96 0.76
 -4 8 2 -0.81 1.71
 -4 8 1 277.91 16.15
 -4 8 1 236.3 9.66
 -4 8 0 5.8 1.63
 -4 8 0 13.11 3.62
 -4 8 -1 20.04 2.81
 -4 8 -1 20.6 4.04
 -4 8 -2 7.84 1.78
 -4 8 -2 6.07 1.81
 -4 8 -3 23.59 3.94
 -4 8 -3 20.35 2.85
 -4 8 -4 12.62 3.1
 -4 8 -4 8.61 1.99
 -4 8 -5 268.36 10.27
 4 -8 5 281.99 15.64
 -4 8 -6 770.09 17.89
 4 -8 6 893.71 27.19
 -4 8 -7 33.24 3.56
 4 -8 7 43.08 5.77
 -4 8 -7 38.36 6.5
 -4 8 -8 136.18 12.91
 4 -8 8 170.42 11.36
 -4 8 -9 0.14 1.34
 4 -8 9 -0.59 1.21
 -4 8 -9 -0.13 0.65
 -4 8 -9 -1.42 1.16
 4 -8 10 49.7 5.96
 -4 8 -10 42.84 4.13
 -4 8 -10 41.45 7.44
 -4 8 -10 44.55 4.12
 4 -8 11 7.21 2.52
 -4 8 -11 6.49 3.09
 4 -8 12 43.52 6.65
 4 -8 12 33.54 5.31
 -4 8 -12 28.04 6.59
 -4 8 -13 30.18 7.18
 -4 7 10 -1.57 1.62
 -4 7 9 12.78 4.82
 -4 7 9 11.72 4.86
 -4 7 8 0.73 1.81
 -4 7 8 0.28 1.51
 -4 7 7 10.75 4.13
 -4 7 7 6.14 3.47
 -4 7 6 5.19 1.39
 -4 7 6 5.03 3.17
 -4 7 6 3.47 1.02
 -4 7 6 5.15 2.81
 -4 7 5 17.39 4.76
 -4 7 5 14.77 2.18
 -4 7 5 21.59 5.25
 -4 7 5 19.06 2.62
 -4 7 4 100.23 5.93
 -4 7 4 118.24 11.29
 -4 7 4 107.48 11.48
 -4 7 4 109.57 6.21
 -4 7 3 27.58 5.72
 -4 7 3 24.43 2.91
 -4 7 3 32.3 5.44
 -4 7 2 115.01 9.84
 -4 7 2 92.64 5.72
 -4 7 1 26.79 4.43
 -4 7 1 20.97 2.69
 -4 7 0 138.19 9.52
 -4 7 0 134.01 6.83
 -4 7 -1 124.55 8.63
 -4 7 -1 128.11 6.59
 -4 7 -2 191.36 8.13
 -4 7 -2 206.49 10.67
 -4 7 -3 3.62 1.35
 -4 7 -3 4.68 1.42
 -4 7 -4 191 8.09
 -4 7 -5 9.97 2.82
 4 -7 5 13.55 2.94
 -4 7 -5 11.13 1.99
 -4 7 -6 22.27 4.55
 4 -7 6 23.52 4.04
 -4 7 -6 23.1 2.91
 4 -7 7 452.29 17.2
 -4 7 -7 433.13 12.37
 -4 7 -7 438.13 21.01
 4 -7 8 129.56 8.89
 -4 7 -8 130.95 6.71
 -4 7 -8 116.27 6.31
 -4 7 -8 121.58 11.3
 4 -7 9 116.32 8.44
 -4 7 -9 106.36 6.02
 -4 7 -9 119.08 11.9
 -4 7 -9 112.17 6.24
 4 -7 10 105.43 8.08
 -4 7 -10 94.23 5.63
 -4 7 -10 83.83 5.33
 -4 7 -10 94.53 10.92
 -4 7 -11 76.66 10.02
 4 -7 11 77.67 8.34
 4 -7 11 72.82 7.13
 -4 7 -12 36.43 7.28
 4 -7 12 34.24 6.31
 -4 7 -13 24.05 6.23
 -4 6 11 2.09 2.84
 -4 6 10 1.33 1.52
 -4 6 10 1.01 1.36
 -4 6 9 0.11 1.53
 -4 6 9 -0.91 1.34
 -4 6 8 20.37 5.42
 -4 6 8 19.44 5.92
 -4 6 7 12.51 4.24
 -4 6 7 10.61 1.78
 -4 6 7 12.83 4.4
 -4 6 6 33.07 3.11
 -4 6 6 40.57 3.49
 -4 6 6 32.77 6.16
 -4 6 6 34.46 6.57
 -4 6 5 149.28 12.27
 -4 6 5 153.41 6.96
 -4 6 5 122.86 6.05
 -4 6 5 143.02 12.79
 -4 6 4 417.76 19.33
 -4 6 4 416.85 11.67
 -4 6 4 428.45 21.64
 -4 6 3 140.62 6.55
 -4 6 3 187.56 12.01
 -4 6 3 166.95 7.11
 -4 6 3 183.21 13.65
 -4 6 2 13.35 2.02
 -4 6 2 17.16 2.24
 -4 6 2 16.87 3.93
 -4 6 2 14.83 3.2
 -4 6 1 135.82 8.67
 -4 6 1 127.45 6.27
 -4 6 0 117.34 5.86
 -4 6 0 109.8 7.18
 4 -6 0 110.97 7.09
 4 -6 1 368.75 12.04
 -4 6 -1 387.45 12.72
 4 -6 2 190.47 8.73
 -4 6 -2 209.18 8.72
 4 -6 3 379.54 13.32
 -4 6 -4 0.74 0.57
 4 -6 4 0.69 0.82
 4 -6 5 18.42 3.2
 -4 6 -5 14.43 2.05
 -4 6 -5 14.8 3.3
 -4 6 -6 0.71 0.61
 4 -6 6 0.68 1.02
 -4 6 -6 0.18 1.13
 -4 6 -6 0.41 0.46
 4 -6 7 229.99 10.88
 -4 6 -7 232.48 14.7
 -4 6 -7 219.06 8.02
 -4 6 -7 234.46 8.35
 -4 6 -8 57.61 4.13
 -4 6 -8 64.27 4.38
 -4 6 -8 66.42 8.05
 4 -6 8 71.18 5.88
 -4 6 -9 339.89 10.08
 4 -6 9 382.24 14.15
 -4 6 -9 366.22 10.16
 -4 6 -9 371.92 19.58
 4 -6 10 16.66 4.08
 -4 6 -10 9.94 1.68
 -4 6 -10 13.99 4.13
 4 -6 11 20.88 4.47
 -4 6 -11 17.2 4.66
 -4 6 -12 6.26 2.88
 -4 6 -13 10.12 4.02
 -4 5 11 -3.03 2.68
 -4 5 11 1.1 1.4
 -4 5 10 1.1 1.16
 -4 5 10 6.39 3.64
 -4 5 9 0.29 1.84
 -4 5 9 3.52 2.75
 -4 5 8 -1.31 1.93
 -4 5 8 2.03 1.72
 -4 5 7 45.13 3.34
 -4 5 7 53.02 8.18
 -4 5 7 45.11 7.3
 -4 5 6 0.21 0.4
 -4 5 6 1.64 1.67
 -4 5 6 0.3 1.39
 -4 5 6 -0.01 0.39
 -4 5 5 26.99 5.13
 -4 5 5 25.65 2.59
 -4 5 5 20.14 2.25
 -4 5 5 24.84 4.8
 -4 5 4 68.17 4.24
 -4 5 4 75.34 7.52
 -4 5 4 82.39 4.62
 -4 5 4 73.54 8.03
 -4 5 3 8.63 2.66
 -4 5 3 7.99 1.43
 -4 5 3 5.92 1.22
 -4 5 3 7.77 2.23
 -4 5 2 23.49 4.23
 -4 5 2 24.19 3.46
 -4 5 2 22.86 2.39
 -4 5 2 27.19 2.78
 -4 5 1 290.65 8.73
 -4 5 1 295.57 10.9
 -4 5 1 331.88 9.41
 -4 5 1 351.31 15.63
 -4 5 0 3.73 1.04
 4 -5 0 3.91 1.11
 -4 5 -1 2959.41 29.68
 -4 5 -1 3053.74 31.38
 4 -5 2 265.25 8.62
 -4 5 -2 270.84 8.32
 4 -5 3 55.5 4.43
 -4 5 -3 52.38 3.61
 4 -5 4 39.09 4.08
 4 -5 4 39.09 4.21
 -4 5 -4 34.69 3.05
 4 -5 5 30.08 3.61
 -4 5 -5 28.06 2.69
 4 -5 6 268.52 10.43
 -4 5 -6 267.25 8.24
 -4 5 -6 255.91 13.86
 -4 5 -7 198.21 6.95
 -4 5 -7 197.32 12.61
 4 -5 7 208.35 9.05
 -4 5 -8 89.04 4.49
 4 -5 8 90.67 6.19
 -4 5 -8 90.6 8.9
 -4 5 -9 8.4 1.32
 4 -5 9 10.09 2.75
 -4 5 -9 9.44 3.02
 4 -5 10 82 9.08
 -4 5 -10 90.05 9.74
 4 -5 11 9.47 3.27
 -4 5 -11 13.11 4.09
 -4 5 -12 1.61 2.04
 -4 5 -13 1.74 1.74
 -4 4 12 17.6 5.34
 -4 4 12 15.86 6.34
 -4 4 11 3.25 2.46
 -4 4 11 -5 3.04
 -4 4 10 6.79 3.17
 -4 4 10 11.99 4.36
 -4 4 9 52.73 9.36
 -4 4 9 38.4 7.12
 -4 4 8 11.72 3.64
 -4 4 8 11.58 4.52
 -4 4 7 44.28 3.3
 -4 4 7 47.12 7.78
 -4 4 7 50.31 7.15
 -4 4 6 14.48 3.81
 -4 4 6 10.78 1.58
 -4 4 6 8.45 2.9
 -4 4 5 293.64 8
 -4 4 5 250.49 7.59
 -4 4 5 284.89 15.99
 -4 4 5 289.95 15.84
 -4 4 4 185.85 6.46
 -4 4 4 160.52 6.04
 -4 4 4 163.02 10.8
 -4 4 4 186.7 12.01
 -4 4 3 178.67 6.38
 -4 4 3 189.15 9.97
 -4 4 3 211.23 12.02
 -4 4 3 218.58 7.13
 -4 4 2 185.29 10.56
 -4 4 2 158.08 6.04
 -4 4 2 192.13 6.58
 -4 4 2 165.83 7.81
 -4 4 1 936.65 15.41
 -4 4 1 952.34 15.55
 -4 4 1 981.61 23.74
 -4 4 0 138.7 3.96
 -4 4 0 187.55 9.84
 -4 4 -1 406.28 9.71
 4 -4 1 366.64 12.25
 4 -4 2 895.5 13.81
 -4 4 -2 936.72 15.07
 4 -4 2 921.39 19.73
 4 -4 3 134.87 6.9
 -4 4 -3 136.32 5.46
 4 -4 3 139.11 6.28
 4 -4 4 138.67 6.66
 -4 4 -4 107.09 4.83
 4 -4 5 382.53 10.82
 -4 4 -5 373.94 9.03
 -4 4 -6 57.23 3.33
 -4 4 -6 48.52 5.68
 4 -4 6 57.9 4.18
 4 -4 7 35.34 4.03
 4 -4 7 34.14 3.48
 -4 4 -7 32.6 4.86
 4 -4 8 89.59 7.76
 -4 4 -8 82.01 8.2
 -4 4 -9 31.66 5.33
 4 -4 9 29.08 5.24
 4 -4 10 87.89 9.57
 -4 4 -10 106.65 10.27
 -4 4 -11 26.74 5.47
 -4 4 -12 24.65 5.54
 4 -4 13 -2.86 3.85
 -4 4 -13 -0.85 1.99
 -4 3 13 7.95 3.91
 -4 3 12 27.94 6.63
 -4 3 12 24.81 7.82
 -4 3 11 36.94 7.37
 -4 3 11 35.8 8.29
 -4 3 10 0.84 2.1
 -4 3 10 4.57 3.35
 -4 3 9 2.91 2.44
 -4 3 8 23.48 5.16
 -4 3 7 59.86 7.66
 -4 3 6 -2.68 2.32
 -4 3 5 202.62 6.64
 -4 3 5 220.72 6.19
 -4 3 5 238.92 13.45
 -4 3 4 16.99 3.25
 -4 3 4 12.35 1.66
 -4 3 4 13.38 1.5
 -4 3 3 27.45 2.34
 -4 3 3 29.27 2.22
 -4 3 3 31.72 4.28
 -4 3 2 406.35 8.9
 -4 3 2 395.54 9.12
 -4 3 2 393.45 14.01
 -4 3 2 429.97 8.71
 4 -3 -1 7.13 1.72
 -4 3 1 8.54 1.25
 -4 3 1 9.11 1.93
 -4 3 1 10.17 1.03
 -4 3 1 9.65 1.13
 4 -3 -1 7.35 1.97
 -4 3 0 29.79 2.33
 4 -3 0 24.33 2.91
 4 -3 0 27.12 3.12
 -4 3 0 29.85 3.26
 -4 3 -1 166.86 5.55
 -4 3 -1 167.75 8.32
 4 -3 1 167.56 7.6
 4 -3 1 161.47 6.86
 -4 3 -2 549.81 10.19
 4 -3 2 526.54 11.89
 -4 3 -2 508.47 9.78
 4 -3 2 508.64 11.45
 4 -3 3 749.8 13.19
 -4 3 -3 803.51 13.16
 -4 3 -3 760.02 12.17
 4 -3 4 183.68 6
 -4 3 -4 198.2 6.35
 -4 3 -4 188.38 5.86
 4 -3 5 37.5 2.84
 -4 3 -5 37.82 2.73
 -4 3 -5 40.15 2.67
 -4 3 -6 177.96 8.52
 -4 3 -6 205.51 6.41
 4 -3 6 182.58 9.25
 4 -3 7 16.5 3.26
 4 -3 8 37.06 5.16
 4 -3 9 142.41 10.72
 4 -3 10 -0.32 1.16
 4 -3 10 0.78 1.73
 4 -3 11 56.85 10.45
 4 -3 12 -2.21 3.25
 4 -3 13 3.51 2.64
 -4 2 13 14.85 5.27
 -4 2 13 11.25 5.51
 -4 2 12 0.51 1.29
 -4 2 11 35.64 7.18
 -4 2 10 14.24 4.66
 -4 2 9 80.44 9.67
 -4 2 8 51.63 2.82
 -4 2 8 47.45 7.16
 -4 2 7 22.95 1.86
 -4 2 7 23.46 4.91
 4 -2 -7 22.77 1.97
 -4 2 6 86.15 3.62
 -4 2 6 95.44 9.07
 -4 2 5 97.06 3.97
 -4 2 5 103 8.78
 -4 2 4 2065.51 20.96
 -4 2 4 2235.17 39.02
 -4 2 3 1258.88 26.54
 -4 2 3 1302.78 15.57
 -4 2 2 49.73 3.44
 4 -2 -2 52.1 3.9
 4 -2 -2 49.48 5.51
 -4 2 2 49.58 4.62
 4 -2 -1 261.05 10.81
 -4 2 1 256.76 9.23
 -4 2 1 258.52 6.73
 4 -2 -1 257.35 8.2
 4 -2 0 1686.33 17.11
 4 -2 0 1743.55 24.4
 -4 2 0 1607.12 16.98
 -4 2 0 1626.67 21.31
 4 -2 0 1675.18 21.81
 -4 2 0 1739.99 24.18
 4 -2 1 377.22 9.14
 -4 2 -1 406.35 11.69
 4 -2 1 395.21 8.79
 4 -2 2 45.85 2.12
 4 -2 2 44.02 3.83
 4 -2 2 40.83 1.96
 -4 2 -2 48.68 4.15
 -4 2 -2 42.5 2.63
 4 -2 3 116.68 3.34
 4 -2 3 120.88 7.56
 -4 2 -3 116.5 4.38
 4 -2 3 96.4 3.17
 4 -2 4 25.36 2.4
 -4 2 -4 28.3 2.43
 4 -2 4 28.24 4.35
 -4 2 -4 29.21 2.22
 4 -2 5 174.31 7.41
 4 -2 5 181.23 12.36
 -4 2 -5 182.51 5.45
 -4 2 -5 186.06 7.04
 -4 2 -6 14.77 2.18
 4 -2 6 12.21 2.23
 -4 2 -6 13.6 1.48
 4 -2 6 11.65 3.29
 4 -2 6 8.79 1.36
 4 -2 7 163.33 14.04
 -4 2 -7 168.65 5.2
 4 -2 7 153.08 8.58
 4 -2 8 5.57 2.76
 4 -2 8 5.86 1.84
 4 -2 9 52.85 9.24
 4 -2 9 54.97 5.85
 4 -2 10 63.95 10.71
 4 -2 11 75.29 12.17
 4 -2 12 1.02 2.16
 4 -2 13 3.12 2.98
 -4 1 13 2.58 1.76
 -4 1 12 30.06 7.02
 -4 1 11 20.78 5.6
 -4 1 10 48.09 8.26
 -4 1 9 20.72 5.39
 -4 1 9 19.45 1.64
 -4 1 8 1.66 1.32
 -4 1 8 2.83 0.71
 -4 1 7 27.73 5.7
 -4 1 7 25.54 1.95
 -4 1 6 6.98 1.26
 -4 1 6 10.5 1.29
 -4 1 6 6.03 2.4
 -4 1 5 31.86 5.22
 -4 1 5 29.23 2.46
 -4 1 5 31.34 2.31
 -4 1 4 177.54 11.52
 -4 1 4 167.74 5.79
 -4 1 4 184.92 9.34
 -4 1 4 182.89 5.42
 -4 1 3 186.85 6.11
 -4 1 3 173.39 10.33
 -4 1 3 185.17 8.67
 -4 1 3 177.6 5.36
 4 -1 -3 189.6 5.88
 -4 1 2 979.28 22.18
 4 -1 -2 1014.29 17.64
 -4 1 2 1001.08 19.21
 -4 1 2 987.64 14.65
 4 -1 -2 1027.33 19.93
 4 -1 -2 1038.56 13
 -4 1 1 2196.09 29.5
 -4 1 1 2251.87 23.72
 4 -1 -1 2324.77 25.78
 -4 1 1 2181.32 23.15
 4 -1 -1 2211.46 27.44
 -4 1 1 2112.57 27.56
 4 -1 0 497.94 12.59
 -4 1 0 472.75 12.14
 -4 1 0 454.1 9.69
 -4 1 0 480.52 10.62
 -4 1 0 475.39 9.78
 -4 1 -1 270.72 7.27
 4 -1 1 289.15 10.4
 -4 1 -1 272.7 10.25
 -4 1 -1 258.87 6.59
 -4 1 -2 47.09 3.18
 4 -1 2 44.08 4.53
 -4 1 -2 41.08 4.79
 -4 1 -2 45.54 2.79
 -4 1 -3 289.88 7.79
 4 -1 3 298.7 13.22
 -4 1 -3 287.69 6.96
 -4 1 -4 435.51 9.59
 -4 1 -4 402.75 7.85
 4 -1 4 414.86 17.32
 -4 1 -4 420.17 8.61
 4 -1 4 384.04 7.12
 -4 1 -5 509.4 10.55
 4 -1 5 490.16 9.71
 4 -1 5 555.47 22.14
 -4 1 -5 529.2 9.48
 4 -1 5 522.55 11.1
 -4 1 -6 44.32 3.44
 4 -1 6 45 2.86
 4 -1 6 50.85 7.15
 -4 1 -6 47.42 2.73
 4 -1 6 46.32 3.8
 4 -1 7 226.87 16.55
 -4 1 -7 214.83 5.69
 4 -1 7 199.02 9.08
 4 -1 8 12.24 2.54
 4 -1 8 16.57 4.91
 4 -1 9 32.69 7.25
 4 -1 10 0.45 1.35
 4 -1 11 29.43 7.81
 4 -1 12 14.07 5.93
 -4 0 13 0.05 1.46
 -4 0 12 11.85 4.63
 -4 0 11 16.83 5.09
 -4 0 10 2 1.42
 -4 0 9 66.77 3.7
 -4 0 9 74.54 10.29
 -4 0 9 70.32 3.36
 -4 0 8 11.29 1.57
 -4 0 8 16.09 4.71
 -4 0 8 9.98 1.31
 -4 0 7 11.11 1.58
 -4 0 7 5.28 2.45
 -4 0 6 1.54 1.65
 -4 0 6 4.56 0.98
 -4 0 5 427.94 20.16
 -4 0 5 365.37 8.49
 -4 0 4 147.41 11.05
 -4 0 3 4086.27 55.2
 4 0 -3 3975.41 36.61
 4 0 -3 3983.81 45.83
 -4 0 3 3911.32 49.01
 -4 0 2 29.83 3.83
 4 0 -2 29.31 3.66
 -4 0 2 22.59 3.22
 -4 0 2 33.69 1.77
 4 0 -2 29.85 2.38
 -4 0 1 2095.94 26.91
 4 0 -1 2068.01 20.58
 4 0 -1 2100.78 32.4
 -4 0 1 2038.1 31.92
 -4 0 0 2267.34 22.16
 -4 0 0 2181.13 33.61
 4 0 0 2292.67 35.18
 4 0 1 2039.51 34.7
 -4 0 -1 1876.2 32.7
 4 0 2 996.84 25.33
 -4 0 -2 977.93 14.4
 -4 0 -3 28.56 2.38
 -4 0 -3 17.92 1.88
 4 0 3 27.61 4.47
 -4 0 -4 48.76 3.33
 -4 0 -4 63.73 3.81
 -4 0 -5 62.81 3.66
 -4 0 -5 65.2 3.64
 4 0 5 65.29 8.01
 -4 0 -5 63.95 3.31
 -4 0 -5 62.56 4.07
 4 0 5 63.4 4.44
 4 0 6 111.77 11.3
 -4 0 -6 103.66 4.23
 4 0 6 99.2 6.15
 -4 0 -6 115.19 4.92
 4 0 7 -0.24 0.55
 -4 0 -7 0.58 0.41
 4 0 8 15.45 4.96
 4 0 9 -0.1 1.96
 4 0 10 9.66 4.18
 4 0 11 3.87 2.95
 -4 -1 14 0.41 1.52
 -4 -1 13 37.44 8.61
 -4 -1 12 28.43 7.34
 -4 -1 11 95.38 12.88
 -4 -1 10 110.78 4.93
 -4 -1 10 119.21 13.81
 -4 -1 9 533.42 28.2
 -4 -1 9 452.03 10.1
 -4 -1 8 488.95 25.87
 -4 -1 8 371.69 9.19
 -4 -1 7 55.14 8.01
 4 1 -7 53.61 3.3
 4 1 -6 45.86 2.4
 -4 -1 6 60.14 7.9
 -4 -1 5 65.18 6.79
 -4 -1 4 619.56 17.77
 4 1 -4 567.7 18.25
 -4 -1 3 499.19 14.12
 4 1 -3 473.82 16.94
 4 1 -2 218.95 7.83
 4 1 -2 239.75 12.05
 -4 -1 2 223.26 6.84
 -4 -1 1 912.38 12.97
 4 1 -1 943.36 24.52
 -4 -1 0 1291.18 15.01
 4 1 0 1330.98 30.42
 -4 -1 -1 1054.83 13.79
 4 1 1 1119.05 28.9
 4 1 2 115.24 9.56
 -4 -1 -2 105.31 4.85
 4 1 3 210.21 13.78
 -4 -1 -3 179.49 7.1
 -4 -1 -4 0.39 0.66
 4 1 4 1.76 1.55
 -4 -1 -5 117.01 5.12
 4 1 5 106.42 10.93
 4 1 6 69.2 9.42
 -4 -1 -6 82.88 4.29
 4 1 6 74.19 5.94
 4 1 7 12.02 2.58
 4 1 7 8.97 3.24
 4 1 8 0.15 1.59
 4 1 9 -2.86 3.63
 4 1 10 0.82 1.88
 4 1 11 -4.89 4.27
 -4 -2 14 0.89 1.5
 -4 -2 13 47.45 9.91
 -4 -2 12 41.26 9.01
 -4 -2 11 38.53 8.29
 -4 -2 10 2.92 1.8
 -4 -2 9 0.91 2.56
 4 2 -9 4.53 1.24
 -4 -2 8 345.3 20.69
 4 2 -8 261.74 8.68
 4 2 -7 763.54 12.7
 -4 -2 7 828.6 27.53
 -4 -2 6 16.59 3.63
 -4 -2 5 226.95 11.35
 4 2 -5 179.72 11.6
 -4 -2 4 85.41 5.31
 4 2 -4 82.9 7.82
 -4 -2 3 291.84 9.14
 4 2 -3 317.04 15.63
 -4 -2 2 115.72 5.55
 4 2 -2 124.03 9.84
 -4 -2 1 1.76 0.72
 4 2 -1 1.21 0.86
 4 2 0 354.57 17.42
 -4 -2 0 332.85 9.6
 -4 -2 -1 0.76 0.58
 4 2 1 0.37 1.78
 -4 -2 -2 3.54 1.09
 4 2 2 1.79 0.87
 -4 -2 -3 0.1 0.65
 4 2 3 0.88 0.93
 4 2 4 -1.52 2
 4 2 5 2.53 1.95
 -4 -2 -6 36.64 3.03
 4 2 6 37.83 7.43
 4 2 7 14.21 4.95
 4 2 8 4.67 3.12
 4 2 9 -1.21 2.43
 4 2 10 1.41 2.63
 -4 -3 14 16.83 6.36
 -4 -3 13 -1.17 4.18
 -4 -3 12 47.74 10.09
 -4 -3 11 -1.88 3.42
 -4 -3 10 36.26 7.84
 -4 -3 9 43.64 7.38
 -4 -3 8 180.78 12.9
 -4 -3 7 203.84 12.48
 4 3 -6 415.44 19.44
 -4 -3 6 455.78 14.68
 4 3 -5 359.08 17.63
 -4 -3 5 399.13 12.82
 -4 -3 4 239.29 9.45
 -4 -3 4 219.68 6.5
 4 3 -4 224.87 14.41
 -4 -3 3 370.44 11.92
 4 3 -3 345.13 17.95
 4 3 -2 2.36 0.91
 -4 -3 2 4.59 1.41
 -4 -3 1 169.05 8.07
 4 3 -1 182.86 13.48
 -4 -3 0 14.96 2.48
 4 3 0 11.95 3.5
 4 3 1 38.75 6.6
 4 3 2 215.78 16.1
 4 3 3 1.51 1.11
 4 3 4 3.18 2.13
 4 3 5 11.58 4.34
 4 3 6 7.85 3.77
 4 3 7 -0.86 2.05
 4 3 8 5.46 3.71
 4 3 9 -0.8 3.28
 -4 -4 13 8.48 4.78
 -4 -4 12 -2.54 4.14
 -4 -4 11 2.84 3.21
 -4 -4 10 3.04 1.95
 -4 -4 9 4.97 2.81
 -4 -4 8 54.11 5.96
 -4 -4 8 72.08 8.18
 -4 -4 7 140.66 8.84
 4 4 -7 125.81 11.63
 -4 -4 6 132.17 8.13
 4 4 -6 109.92 10.45
 4 4 -5 314.63 18.35
 -4 -4 5 302.51 8.76
 -4 -4 5 349.98 12.86
 -4 -4 4 17.64 3.11
 4 4 -4 26.41 5.79
 -4 -4 4 15.29 2.51
 -4 -4 3 1.39 0.58
 4 4 -3 1.19 1.15
 -4 -4 2 164.12 9
 4 4 -2 135.94 12.67
 -4 -4 1 -0.03 0.69
 4 4 -1 -0.6 1.52
 -4 -4 0 7.59 2.02
 4 4 0 7.38 3.07
 4 4 1 334.97 21.28
 4 4 2 15.44 4.84
 4 4 3 34.46 7.12
 4 4 4 117.9 14.3
 4 4 5 2.72 2.51
 4 4 6 5.85 3.16
 4 4 7 4.1 3.58
 4 4 8 7.37 4.52
 -4 -5 13 14.74 6.06
 -4 -5 12 7.75 4.06
 -4 -5 11 3.02 1.91
 -4 -5 10 7.18 3.18
 -4 -5 9 0.27 0.79
 -4 -5 8 21.22 3.7
 4 5 -8 17.8 4.62
 -4 -5 7 402.8 15.7
 4 5 -7 337 20.29
 -4 -5 6 81.2 6.77
 4 5 -6 62.59 8.75
 -4 -5 5 695.1 20.56
 4 5 -5 654.64 29.09
 -4 -5 4 49.56 5.24
 4 5 -4 49.72 8.15
 -4 -5 3 24.61 3.96
 4 5 -3 16.2 4.46
 -4 -5 2 -1.3 1.28
 4 5 -2 -2.69 3.56
 -4 -5 1 2.31 1.15
 4 5 -1 4.99 2.63
 4 5 0 4.57 2.45
 -4 -5 0 5.21 1.82
 4 5 1 6.43 3.31
 4 5 2 166.68 16.93
 4 5 3 79.82 11.94
 4 5 4 0.39 2.38
 4 5 5 15.77 5.87
 4 5 6 11.46 5.24
 4 5 7 -0.96 1.84
 -4 -6 13 3.73 2.87
 -4 -6 12 2.96 2.65
 -4 -6 11 11.03 4.66
 -4 -6 10 8.41 2.51
 -4 -6 9 105.09 9.16
 -4 -6 8 7.07 2.54
 4 6 -8 2.88 2.32
 4 6 -7 84.88 10.74
 -4 -6 7 114.38 8.89
 -4 -6 6 404.19 17.02
 4 6 -6 377.78 23.16
 -4 -6 5 95.04 8.19
 4 6 -5 101.64 12.48
 -4 -6 4 243.27 13.07
 4 6 -4 226.34 18.51
 4 6 -3 24.32 6.05
 -4 -6 3 29.31 4.57
 -4 -6 2 9.18 2.62
 4 6 -2 1.9 1.9
 -4 -6 1 6.5 2.21
 4 6 -1 1.27 1.39
 -4 -6 0 34.67 5.33
 4 6 0 30.18 7.2
 4 6 1 19.88 5.98
 4 6 2 15.23 5.79
 4 6 3 1.95 2.33
 4 6 4 12.79 5.82
 4 6 5 0.33 1.54
 -4 -7 12 4.61 3.56
 -4 -7 11 30.81 5.53
 -4 -7 10 5.09 2.41
 -4 -7 9 17.67 4.01
 4 7 -9 16.14 5.3
 -4 -7 8 117.02 9.76
 4 7 -8 108.43 13.23
 -4 -7 7 4.7 1.73
 4 7 -7 5.87 2.76
 -4 -7 6 117.45 9.83
 4 7 -6 104.1 13.05
 -4 -7 5 17.32 3.86
 4 7 -5 15.46 5.13
 -4 -7 4 266.77 15.06
 4 7 -4 254.79 21.17
 -4 -7 3 59.68 7.21
 4 7 -3 60.89 10.81
 -4 -7 2 15.24 3.85
 4 7 -2 10.77 4.36
 4 7 -1 5.03 3.08
 -4 -7 1 9.81 2.92
 -4 -7 0 -2.71 2.26
 4 7 0 0.6 2.3
 4 7 1 -1.53 2.34
 4 7 2 3.97 3.38
 4 7 3 3.63 3.67
 -4 -8 11 3.67 2.26
 -4 -8 10 53.02 7.21
 -4 -8 9 7.46 2.61
 4 8 -9 10.82 4.85
 -4 -8 8 29 5.19
 4 8 -8 13.31 5
 -4 -8 7 5.17 2.47
 4 8 -7 3.17 2.72
 -4 -8 6 8.72 2.68
 4 8 -6 7.43 3.27
 4 8 -5 -1.35 3.41
 -4 -8 5 3.49 1.84
 -4 -8 4 25.36 5.12
 4 8 -4 31.25 8.18
 -4 -8 3 199.84 14.21
 4 8 -3 180.78 19.54
 -4 -8 2 47.39 7.1
 4 8 -2 48.31 10.32
 4 8 -1 -2.63 3.53
 -4 -8 1 0.48 1.59
 4 8 0 -2.77 3.78
 4 8 1 0.92 1.73
 -4 -9 9 1.7 1.81
 4 9 -8 -1.64 2.36
 -4 -9 8 -1.98 2.23
 -4 -9 7 3.03 1.8
 4 9 -7 6.71 4.47
 4 9 -6 5.95 3.76
 -4 -9 6 5.93 2.55
 -4 -9 5 39.9 6.69
 4 9 -5 26.05 8.14
 -4 -9 4 0.58 1.21
 4 9 -4 -0.33 2.49
 -4 -9 3 2.22 2.05
 4 9 -3 3.38 3.3
 -4 -9 2 2.94 1.47
 4 9 -2 16.97 6.84
 -4 -10 6 -4.08 3.02
 -4 -10 5 1.56 1.98
 -4 -10 4 3.36 2.8
 -5 12 2 -1.92 1.89
 -5 12 1 13.76 3.12
 -5 12 0 1.57 1.26
 -5 12 -1 1.68 1.28
 -5 12 -2 7.4 2.38
 -5 12 -3 14.22 3.19
 -5 12 -4 2.42 1.74
 5 -12 5 121.81 13.7
 -5 12 -5 86.57 7.6
 5 -12 6 20.21 5.49
 -5 12 -6 12.27 3.08
 5 -12 7 6.32 3.25
 -5 12 -7 4.59 2.03
 5 -12 8 5.08 2.34
 -5 12 -8 7.5 2.41
 5 -12 9 6.19 3.08
 -5 12 -9 5.01 2.11
 -5 12 -10 5.59 2.08
 -5 11 4 8.05 2.32
 -5 11 4 8.89 2.32
 -5 11 3 59.61 5.99
 -5 11 3 59.84 6.06
 -5 11 2 0.7 0.63
 -5 11 1 10.48 2.66
 -5 11 0 1.24 1.06
 -5 11 -1 0.44 0.82
 -5 11 -2 2.47 1.39
 -5 11 -3 8.33 2.24
 -5 11 -4 6.75 2.14
 -5 11 -5 2.65 1.73
 5 -11 5 1.37 1.54
 5 -11 6 29.17 6.27
 -5 11 -6 26.87 4.01
 5 -11 7 -0.08 1.17
 -5 11 -7 1.33 1.14
 5 -11 8 6.3 2.88
 -5 11 -8 3.64 1.59
 5 -11 9 3.66 2.5
 -5 11 -9 1.26 0.86
 5 -11 10 1.27 1.5
 -5 11 -10 1.38 0.81
 -5 11 -10 3.13 1.51
 -5 11 -11 8.23 2.35
 -5 11 -11 4.21 1.57
 5 -11 11 8.53 3.02
 -5 10 4 4.32 1.6
 -5 10 4 5.17 1.75
 -5 10 3 -1.61 1.46
 -5 10 3 1.13 1.1
 -5 10 2 15.87 2.98
 -5 10 1 3.4 1.52
 -5 10 0 20.98 3.33
 -5 10 -1 30.58 3.99
 -5 10 -2 5.45 1.82
 -5 10 -3 -0.47 1.02
 -5 10 -4 8.13 2.64
 -5 10 -4 4.88 1.69
 5 -10 5 56.81 8.06
 -5 10 -5 51.38 5.18
 5 -10 6 47.98 7.35
 -5 10 -6 42.93 4.73
 5 -10 7 40.07 6.54
 -5 10 -7 38.72 4.52
 5 -10 8 4.57 2.36
 -5 10 -8 3.26 1.57
 5 -10 9 16.97 4.08
 -5 10 -9 13.32 2.73
 -5 10 -9 16.72 2.98
 5 -10 10 13.27 3.54
 -5 10 -10 15.37 2.92
 -5 10 -10 12.31 2.58
 5 -10 11 -1.34 1.16
 -5 10 -11 -2.64 2.76
 -5 10 -11 -2.46 1.45
 5 -10 12 3.17 1.96
 -5 9 5 6.03 1.98
 -5 9 5 6.38 3.21
 -5 9 5 4.21 1.52
 -5 9 4 -1.12 1.26
 -5 9 4 -0.35 1.62
 -5 9 4 0.33 0.77
 -5 9 3 29.35 3.71
 -5 9 3 35.43 6.64
 -5 9 3 35.65 4.06
 -5 9 2 13.98 2.49
 -5 9 2 13.06 2.51
 -5 9 2 18.98 4.66
 -5 9 1 8.38 2.19
 -5 9 1 8.29 2.93
 -5 9 0 3.84 1.81
 -5 9 0 3.73 1.46
 -5 9 -1 0.93 1
 -5 9 -1 1.15 1.09
 -5 9 -2 61.57 5.29
 -5 9 -2 65.13 6.8
 -5 9 -3 -0.3 0.92
 -5 9 -3 1.48 1.07
 -5 9 -4 10.4 2.25
 -5 9 -5 151.66 8.4
 5 -9 5 174.97 13.24
 5 -9 6 0.42 0.93
 -5 9 -6 4.51 1.77
 -5 9 -7 49.26 4.77
 5 -9 7 56.02 7.05
 -5 9 -7 50.78 4.86
 5 -9 8 22.8 4.37
 -5 9 -8 18.81 2.96
 -5 9 -8 16.8 2.74
 -5 9 -8 21.37 5.57
 -5 9 -9 1.54 1.86
 5 -9 9 1.44 1.28
 -5 9 -9 2.17 1.09
 -5 9 -9 2.42 0.9
 5 -9 10 -0.8 1.04
 -5 9 -10 0.81 1.92
 -5 9 -10 -0.85 1.02
 -5 9 -10 0.68 0.66
 5 -9 11 22.84 4.26
 -5 9 -11 27.2 6.7
 5 -9 12 4.32 2.21
 -5 9 -12 6.04 3.35
 -5 8 8 25.29 7.01
 -5 8 8 17.88 5.56
 -5 8 7 1.9 2.39
 -5 8 7 0.52 1.14
 -5 8 6 5.34 3.37
 -5 8 6 3.45 1.66
 -5 8 6 6.58 1.71
 -5 8 6 9.45 2.08
 -5 8 5 24.47 5.96
 -5 8 5 21.9 3
 -5 8 5 28.63 3.52
 -5 8 5 25.02 5.79
 -5 8 4 0.03 2.05
 -5 8 4 -0.57 0.92
 -5 8 4 -1.29 2.23
 -5 8 4 -0.17 0.54
 -5 8 3 -0.9 1.01
 -5 8 3 -1.06 0.83
 -5 8 3 -1.45 1.15
 -5 8 2 26.81 3.33
 -5 8 2 31.32 5.42
 -5 8 2 22.18 3.07
 -5 8 1 2.67 0.91
 -5 8 1 2.84 1.27
 -5 8 1 3.34 1.13
 -5 8 0 2.84 1.4
 -5 8 0 6.53 1.81
 -5 8 -1 62.79 5.12
 -5 8 -1 61.43 6
 -5 8 -2 -0.15 0.71
 -5 8 -2 1.98 1.35
 -5 8 -3 113.38 6.81
 -5 8 -3 117.7 7.62
 -5 8 -4 7.54 1.79
 -5 8 -5 35.87 3.85
 5 -8 5 37 5.46
 -5 8 -5 32.03 3.65
 5 -8 6 264.14 14.45
 -5 8 -6 228.2 9.66
 -5 8 -6 240.4 9.85
 -5 8 -6 225.5 16.02
 5 -8 7 217.76 12.51
 -5 8 -7 194.86 9.03
 -5 8 -7 197.15 8.88
 -5 8 -7 211.9 16.02
 -5 8 -8 9.07 3.71
 5 -8 8 9.55 2.41
 -5 8 -8 8.95 1.75
 -5 8 -8 8.97 1.85
 -5 8 -9 0.23 1.26
 5 -8 9 -1.88 1.55
 -5 8 -9 -1.18 0.78
 -5 8 -9 0.81 0.75
 -5 8 -10 7.79 3.61
 5 -8 10 9.85 2.7
 -5 8 -10 9.09 1.94
 -5 8 -10 9.51 2.02
 -5 8 -11 18.29 5.35
 5 -8 11 17.66 3.62
 -5 8 -12 -1.28 2.06
 -5 7 10 -0.64 2.44
 -5 7 9 0.69 1.82
 -5 7 9 -0.07 2.28
 -5 7 8 0.84 1.78
 -5 7 8 0.38 1.68
 -5 7 7 0.79 1.6
 -5 7 7 -0.47 1.9
 -5 7 6 7.2 3.58
 -5 7 6 4.64 1.36
 -5 7 6 5.47 2.62
 -5 7 6 5.18 1.39
 -5 7 5 46.45 4.09
 -5 7 5 55.37 7.86
 -5 7 5 56.44 4.59
 -5 7 5 59.14 9.2
 -5 7 4 87.34 5.7
 -5 7 4 102.55 9.81
 -5 7 4 108.21 6.41
 -5 7 4 112.92 12.31
 -5 7 3 168.54 7.94
 -5 7 3 208.94 12.94
 -5 7 3 206.56 8.83
 -5 7 3 196.49 15.09
 -5 7 2 35.01 3.52
 -5 7 2 50.87 5.96
 -5 7 2 41.71 3.93
 -5 7 2 40.39 6.62
 -5 7 1 28.95 3.27
 -5 7 1 29.41 4.13
 -5 7 1 31.77 3.39
 -5 7 0 277.03 10.07
 -5 7 0 280.51 11.79
 5 -7 0 252.29 11.7
 -5 7 -1 149.76 7.43
 -5 7 -1 160.25 8.14
 5 -7 1 141.43 7.59
 -5 7 -1 180.77 8.03
 -5 7 -2 6.2 1.56
 -5 7 -2 4.56 1.25
 -5 7 -2 5.42 1.5
 5 -7 2 3.93 1.27
 -5 7 -3 383.01 11.72
 5 -7 3 341.21 12.43
 -5 7 -3 351.08 11.46
 -5 7 -4 3.46 1.22
 -5 7 -4 2.25 0.98
 5 -7 5 380.94 16.29
 -5 7 -5 337.44 11.11
 -5 7 -5 339.48 18.62
 -5 7 -5 348.87 11.26
 -5 7 -6 3.27 2.2
 5 -7 6 1.75 1.32
 -5 7 -6 -0.91 1.1
 -5 7 -6 2.25 0.91
 -5 7 -7 192.65 14.24
 -5 7 -7 191.88 8.31
 -5 7 -7 217.36 8.9
 5 -7 7 222.8 11.51
 -5 7 -8 36.38 3.66
 -5 7 -8 35.07 3.5
 5 -7 8 37.11 4.54
 -5 7 -8 37.91 6.65
 5 -7 9 0.64 0.73
 -5 7 -9 -0.65 0.64
 -5 7 -9 0.67 0.82
 -5 7 -9 0.34 1.45
 5 -7 10 7.21 2.32
 -5 7 -10 2.18 0.94
 -5 7 -10 2.05 1.91
 -5 7 -10 3.07 1.2
 -5 7 -11 5.87 2.89
 -5 7 -12 9.76 4
 -5 6 11 -0.81 3.5
 -5 6 10 2.41 2.02
 -5 6 10 6.46 3.72
 -5 6 9 4.38 2.54
 -5 6 9 5.97 3.16
 -5 6 8 -0.45 1.75
 -5 6 8 3.22 2.28
 -5 6 7 94.07 5.46
 -5 6 7 111.49 11.82
 -5 6 7 110.26 12.05
 -5 6 6 22.73 2.67
 -5 6 6 22.48 5.12
 -5 6 6 19.14 2.48
 -5 6 6 25.15 5.34
 -5 6 5 287.62 9.74
 -5 6 5 238.56 8.8
 -5 6 5 279.23 16.2
 -5 6 5 278.81 17.88
 -5 6 4 127.26 6.44
 -5 6 4 155.86 7.12
 -5 6 4 151.8 10.78
 -5 6 4 155.87 12.86
 -5 6 3 105.9 5.88
 -5 6 3 115.56 8.67
 -5 6 3 137.09 6.71
 -5 6 3 137.06 11.74
 -5 6 2 19.06 4.11
 -5 6 2 14.25 2.19
 -5 6 2 18.3 2.42
 -5 6 2 11.86 2.46
 -5 6 1 0.12 0.95
 -5 6 1 0.16 0.51
 -5 6 1 0.65 0.51
 -5 6 1 -1.18 0.94
 -5 6 0 104.37 5.55
 -5 6 0 101.65 5.62
 -5 6 0 118.76 6.36
 -5 6 -1 65.19 3.63
 5 -6 1 61.37 3.84
 -5 6 -1 78.13 5.13
 5 -6 2 22.28 2.36
 -5 6 -2 25.8 3.02
 -5 6 -3 14.45 3.41
 -5 6 -3 18.34 2.39
 -5 6 -3 18.1 2.46
 5 -6 3 14.71 2.24
 5 -6 4 108.54 7.86
 -5 6 -4 96.82 5.5
 5 -6 4 103.62 6.76
 -5 6 -4 108.98 5.88
 -5 6 -4 97.9 9.01
 5 -6 5 36.13 4.43
 -5 6 -5 29.71 3.05
 -5 6 -5 37.99 3.44
 -5 6 -5 28.82 4.89
 -5 6 -6 54.84 7.17
 5 -6 6 62.58 5.48
 -5 6 -6 53.22 4.13
 -5 6 -6 59.64 4.38
 -5 6 -7 0.24 0.81
 5 -6 7 -0.01 0.74
 -5 6 -7 1.71 0.85
 -5 6 -7 2.23 1.05
 -5 6 -8 -2.47 2.57
 5 -6 8 -0.27 0.8
 -5 6 -8 -0.66 0.88
 -5 6 -8 0.59 0.48
 -5 6 -9 15.65 2.12
 5 -6 9 19.83 3.73
 -5 6 -9 20.94 4.95
 -5 6 -9 14.2 2.11
 5 -6 9 18.33 3.02
 -5 6 -10 -1.22 1.65
 5 -6 10 3.02 1.91
 -5 6 -11 2.93 2.25
 -5 6 -12 2.94 2.1
 -5 5 12 8.14 4.37
 -5 5 11 15.17 5.34
 -5 5 11 13.97 5.7
 -5 5 10 29.74 6.9
 -5 5 10 32.69 7.76
 -5 5 9 7.68 3.76
 -5 5 9 7.41 3.32
 -5 5 8 0.41 1
 -5 5 8 1.08 1.85
 -5 5 7 11.05 1.78
 -5 5 7 12.55 4.14
 -5 5 7 12.08 3.79
 -5 5 6 39.56 3.38
 -5 5 6 45.99 6.91
 -5 5 6 48.26 7.26
 -5 5 5 -0.02 0.83
 -5 5 5 -0.53 1.05
 -5 5 5 1.29 1.56
 -5 5 5 1.19 0.82
 -5 5 4 433.23 19.7
 -5 5 4 430.54 11.03
 -5 5 4 365.92 10.34
 -5 5 4 420.99 16.93
 -5 5 3 341.49 10.01
 -5 5 3 287.07 9.1
 -5 5 3 270.72 11.91
 -5 5 3 314.71 16
 -5 5 2 8.53 2.59
 -5 5 2 8.69 1.62
 -5 5 2 6.11 1.52
 -5 5 2 6.35 1.32
 -5 5 1 93.05 5.2
 -5 5 1 86.48 4.52
 -5 5 1 109.47 5.54
 -5 5 1 103.89 8.75
 -5 5 0 14.96 2.34
 -5 5 -1 480.7 11.88
 5 -5 2 279.56 6.52
 -5 5 -2 323.61 9.55
 5 -5 3 8.09 1.51
 -5 5 -3 6.88 1.33
 -5 5 -3 7.37 1.47
 5 -5 4 19.06 2.81
 5 -5 4 16.64 2.5
 -5 5 -4 20.64 2.37
 -5 5 -4 17.36 2.16
 5 -5 5 7.83 1.88
 -5 5 -5 3.65 1.17
 -5 5 -5 7.21 2.41
 -5 5 -5 6.33 1.46
 -5 5 -6 107.6 5.2
 -5 5 -6 107.47 9.39
 -5 5 -6 101.61 5.3
 5 -5 6 105.06 6.15
 5 -5 7 1.14 0.8
 -5 5 -7 -0.13 0.47
 -5 5 -7 -0.53 1.12
 5 -5 8 28.58 4.04
 -5 5 -8 24.01 2.61
 -5 5 -8 24.22 4.97
 -5 5 -9 38.5 6.36
 5 -5 9 30.47 5.22
 -5 5 -9 29.67 2.84
 -5 5 -10 27.13 5.58
 -5 5 -11 27.5 5.99
 5 -5 12 -3.23 3.02
 -5 5 -12 2.86 2.24
 5 -5 13 -1.3 2.09
 -5 4 12 4.95 3.35
 -5 4 11 15.51 4.76
 -5 4 11 23.84 7.07
 -5 4 10 5.81 3.03
 -5 4 10 4.29 3.1
 -5 4 9 9.85 3.87
 -5 4 9 12.47 4.53
 -5 4 8 67.73 8.86
 -5 4 8 70.79 9.88
 -5 4 7 14.01 3.83
 -5 4 7 6.26 2.73
 -5 4 6 27.99 5.1
 -5 4 6 24.12 4.81
 -5 4 5 2.18 1.62
 -5 4 5 0.02 1.38
 -5 4 5 0.77 0.4
 -5 4 4 84.01 4.7
 -5 4 4 86.53 7.6
 -5 4 4 103.42 8.84
 -5 4 3 5.28 1.26
 -5 4 3 6.59 2.32
 -5 4 3 4.06 1.43
 -5 4 2 -1.36 1.44
 -5 4 2 0.08 0.53
 -5 4 2 0.71 0.68
 -5 4 2 0.12 0.4
 -5 4 1 0.49 0.4
 -5 4 1 1.85 1.03
 -5 4 0 53.07 3.61
 -5 4 0 47.75 4.84
 5 -4 1 148.17 7.62
 -5 4 -1 167.61 6.43
 -5 4 -2 535.23 11.46
 5 -4 2 498.36 8.52
 5 -4 2 483.6 8.99
 -5 4 -2 499.89 10.79
 5 -4 2 468.54 12.98
 -5 4 -3 67.48 4.07
 5 -4 3 71.82 4.8
 5 -4 3 66.42 5.02
 -5 4 -3 68.3 3.92
 5 -4 3 64.97 4.64
 -5 4 -4 43.44 3.16
 5 -4 4 41.72 3.35
 5 -4 5 18.48 2.12
 -5 4 -5 18.56 2.1
 -5 4 -5 19.62 3.63
 5 -4 6 34.37 3.06
 -5 4 -6 34.05 4.98
 5 -4 7 23.03 3.72
 -5 4 -7 24.51 4.44
 5 -4 8 16.79 3.73
 -5 4 -8 24.8 4.66
 5 -4 9 11.13 4.17
 -5 4 -9 12.36 3.68
 5 -4 10 13.08 4.43
 -5 4 -10 25.9 5.37
 5 -4 11 6 3.47
 -5 4 -11 10.09 3.65
 5 -4 12 -1.13 2.7
 -5 4 -12 1.21 1.75
 5 -4 13 2.09 2.5
 -5 3 13 1.33 2.32
 -5 3 12 19.71 5.86
 -5 3 12 10.95 4.65
 -5 3 11 4.5 3.11
 -5 3 10 168.09 15.34
 -5 3 9 47.27 7.67
 -5 3 8 13.02 3.9
 -5 3 7 12.51 3.75
 -5 3 6 11.15 3.07
 -5 3 5 58.33 6.8
 -5 3 4 21.9 3.93
 -5 3 3 698.47 15.69
 -5 3 3 674.45 13.62
 -5 3 3 744.33 21.58
 -5 3 2 243.9 11.17
 -5 3 2 258.74 7.78
 -5 3 2 243.89 7.91
 5 -3 -2 243.39 9.93
 -5 3 1 19.37 1.45
 -5 3 1 18.05 2.86
 5 -3 -1 18.35 2.6
 -5 3 0 62.53 4.7
 5 -3 0 61.08 4.64
 -5 3 0 65.81 5.41
 5 -3 0 65.29 5.12
 5 -3 1 39.51 3.29
 5 -3 1 40.31 2.33
 -5 3 -1 41.09 4.36
 5 -3 2 1.05 0.51
 5 -3 2 1.02 0.63
 -5 3 -2 -0.39 0.57
 -5 3 -3 5.6 1.09
 5 -3 3 7.58 1.13
 5 -3 3 4.62 1.39
 5 -3 3 6.52 1.03
 -5 3 -4 1.95 0.71
 5 -3 4 2.2 0.64
 5 -3 4 1.96 0.64
 -5 3 -4 2.57 1.2
 5 -3 4 2.09 1.48
 5 -3 5 19.81 2.8
 -5 3 -5 25.3 4
 5 -3 5 27.86 4.77
 -5 3 -5 28.68 2.46
 5 -3 6 135.15 7.33
 5 -3 6 167.71 12.75
 -5 3 -6 167.28 5.96
 -5 3 -6 180.57 11.01
 5 -3 7 190.47 9.36
 5 -3 7 204.38 15.35
 -5 3 -7 208.72 6.64
 5 -3 8 15.65 5
 5 -3 9 18.61 5.38
 5 -3 10 14.82 5.3
 5 -3 11 0.5 1.62
 5 -3 12 0.18 2.4
 5 -3 13 0.62 2.42
 -5 2 13 -0.89 2.38
 -5 2 12 1.07 1.62
 -5 2 11 23.54 6.18
 -5 2 10 6.54 3.47
 -5 2 9 122 12.24
 -5 2 8 -2.38 2.67
 -5 2 7 38 6.43
 -5 2 6 149.26 11.87
 -5 2 5 1.99 1.72
 -5 2 4 557.29 16.22
 -5 2 4 642.88 21.56
 -5 2 3 825.56 15.11
 -5 2 3 852.83 18.86
 5 -2 -3 857.28 16.44
 -5 2 3 898.91 22.97
 -5 2 2 83.59 5.14
 -5 2 2 77.49 4.45
 5 -2 -2 82.08 4.61
 -5 2 2 81.04 6.04
 5 -2 -1 808 21.23
 -5 2 1 783.86 14.76
 5 -2 -1 775.9 14.29
 5 -2 -1 786.81 13.45
 -5 2 1 834.13 16.98
 -5 2 1 772.92 14.66
 -5 2 1 767.76 17.09
 5 -2 0 29.89 3.58
 -5 2 0 30.05 2.8
 5 -2 0 27.94 2.65
 -5 2 0 26.05 2.56
 -5 2 0 25.88 2.66
 -5 2 0 31.52 3.33
 5 -2 1 45.33 3.15
 5 -2 1 43.98 3.72
 -5 2 -1 41.6 4
 -5 2 -1 45.71 3.44
 -5 2 -1 46.78 4.2
 5 -2 2 59.22 5.01
 -5 2 -2 57.8 3.37
 5 -2 3 219.04 10.81
 -5 2 -3 213.08 6.62
 5 -2 4 80.52 7.42
 -5 2 -4 73.22 3.88
 5 -2 5 4.21 0.64
 5 -2 5 4.53 1.94
 -5 2 -5 4.41 0.87
 5 -2 6 34.42 5.99
 -5 2 -6 32.39 2.57
 5 -2 6 31.33 2.51
 5 -2 7 35.58 6.55
 -5 2 -7 33.58 2.57
 5 -2 7 32.66 3.11
 5 -2 8 35.16 6.86
 -5 2 -8 36.51 2.64
 5 -2 9 1.03 1.35
 5 -2 10 2.32 2.75
 5 -2 11 38.28 8.56
 5 -2 12 6.21 4.1
 -5 1 13 -0.33 1.88
 -5 1 12 5.84 3.29
 -5 1 11 46.28 8.5
 -5 1 10 109.04 12.69
 -5 1 9 657.56 30.08
 -5 1 8 252.33 17.79
 -5 1 7 88.76 9.93
 -5 1 7 88.03 4.8
 -5 1 6 108.39 10.63
 -5 1 6 92.21 4.8
 -5 1 5 8.11 2.74
 -5 1 5 7.35 1.39
 -5 1 4 443.67 18.93
 -5 1 4 442.43 10.64
 5 -1 -4 431.42 8.76
 -5 1 3 20.56 2.28
 -5 1 3 15.32 2.79
 -5 1 3 11.69 2.73
 5 -1 -3 16.8 1.48
 -5 1 2 1764.86 31.85
 5 -1 -2 1765.8 26.71
 -5 1 2 1749.83 22.61
 -5 1 2 1735.04 28.69
 -5 1 1 697.29 16.79
 5 -1 -1 680.51 10.74
 -5 1 1 750.68 14.11
 5 -1 -1 697.06 17.05
 -5 1 1 677.18 16.89
 -5 1 1 731.05 13.77
 -5 1 0 640.97 12.77
 5 -1 0 644.61 8.3
 5 -1 0 663.21 17.3
 -5 1 0 637.79 16.64
 -5 1 0 690.51 14.26
 -5 1 -1 13.14 1.89
 5 -1 1 9.26 2.23
 -5 1 -1 10.31 2.34
 -5 1 -2 264.57 8.25
 5 -1 2 239.31 11.76
 -5 1 -2 210.75 6.57
 5 -1 3 416.11 17.13
 -5 1 -3 391.98 9.26
 -5 1 -4 2.89 0.85
 5 -1 4 1.76 0.77
 -5 1 -4 3.51 0.95
 -5 1 -5 3.31 0.79
 5 -1 5 3.29 1.17
 -5 1 -5 3.71 1
 5 -1 6 -0.23 0.47
 5 -1 6 0.42 1.34
 -5 1 -6 -0.19 0.4
 5 -1 7 5.27 2.68
 -5 1 -7 4.91 0.96
 5 -1 8 18.96 5.22
 5 -1 9 2.61 2.97
 5 -1 10 8.01 3.98
 5 -1 11 14.11 5.54
 -5 0 13 42.86 9.16
 -5 0 12 -2.45 2.49
 -5 0 11 64.56 10.46
 -5 0 10 317.5 22.45
 -5 0 10 273.6 8.75
 -5 0 9 41.97 3.35
 -5 0 9 36 7.23
 -5 0 8 518.63 11.87
 -5 0 8 512.27 26.49
 -5 0 7 1.4 2.76
 -5 0 7 4.19 1.05
 -5 0 6 15.14 1.97
 -5 0 6 9.69 2.91
 -5 0 5 150.56 6.13
 -5 0 5 153.66 12.55
 5 0 -4 24.5 3.74
 -5 0 4 20.62 2.25
 -5 0 4 21.04 4.08
 -5 0 3 84.9 7.82
 5 0 -3 81.54 6.53
 -5 0 2 729.79 20.87
 5 0 -2 718.46 13.48
 5 0 -2 754.55 20.78
 -5 0 2 772.64 11.17
 -5 0 1 16.96 2.68
 5 0 -1 17.12 1.82
 5 0 -1 15.67 2.84
 -5 0 1 20.92 2.03
 -5 0 0 489.57 11.9
 5 0 0 481.44 17.34
 -5 0 0 497.77 11.15
 5 0 1 722.25 22.49
 -5 0 -1 671.06 10.95
 -5 0 -2 761.66 14.2
 5 0 2 701.24 23.09
 5 0 3 133.23 10.63
 -5 0 -3 141.47 6.04
 -5 0 -4 58.55 2.35
 -5 0 -4 80.3 4.58
 5 0 4 65.75 8.06
 -5 0 -5 8.36 1.42
 5 0 5 9.04 3.18
 -5 0 -5 6.74 1.23
 -5 0 -6 13 1.72
 5 0 6 16.3 4.62
 -5 0 -6 12.96 1.92
 -5 0 -7 2.32 0.69
 5 0 7 -0.05 1.86
 5 0 8 -0.71 2.12
 5 0 9 -0.34 2.08
 5 0 10 3.18 2.88
 5 0 11 -0.02 1.92
 -5 -1 13 8.31 3.88
 -5 -1 12 40.79 9.03
 -5 -1 11 8.91 3.41
 -5 -1 10 79.67 11.54
 -5 -1 10 82.26 4.82
 -5 -1 10 74.22 4.05
 -5 -1 9 257.36 20.09
 -5 -1 9 234.68 8.05
 -5 -1 8 603.01 13.06
 5 1 -8 672.97 11.46
 -5 -1 7 10.97 3.1
 -5 -1 6 130.25 12.39
 5 1 -5 88.29 7.89
 -5 -1 5 98.03 9.45
 -5 -1 4 19.46 3.49
 5 1 -4 14.63 3.14
 -5 -1 3 201.32 9.65
 5 1 -3 199.23 11.91
 -5 -1 2 194.92 8.47
 5 1 -2 164.48 7.28
 5 1 -2 175.98 11.25
 -5 -1 1 61.89 3.32
 5 1 -1 59.42 6.68
 -5 -1 0 341.92 6.92
 5 1 0 372.85 17.42
 -5 -1 -1 864.76 10.82
 5 1 1 931.41 28.65
 -5 -1 -1 845.77 15.11
 -5 -1 -2 33.48 2.1
 5 1 2 41.63 6.3
 -5 -1 -2 29.07 2.49
 -5 -1 -3 -0.57 0.48
 5 1 3 -0.43 0.93
 5 1 4 6.75 2.88
 -5 -1 -4 11.59 1.76
 5 1 5 8.57 3.6
 -5 -1 -5 8.71 1.62
 -5 -1 -6 62.43 4.22
 5 1 6 62.08 9.59
 5 1 7 2.06 2.2
 5 1 8 1.44 1.5
 5 1 9 -0.32 1.43
 5 1 10 -0.04 2.04
 -5 -2 13 -2.97 3.03
 -5 -2 12 82.06 13.13
 -5 -2 11 6.98 3.42
 -5 -2 10 69.33 11.37
 -5 -2 9 23.49 6.18
 -5 -2 8 223.08 17.65
 -5 -2 7 766.55 27.87
 5 2 -6 1.32 1.56
 -5 -2 6 5.15 2.94
 -5 -2 5 166.59 10.47
 5 2 -5 131.42 10.39
 -5 -2 4 104.51 6.19
 5 2 -4 99.88 9.18
 -5 -2 3 2.6 1.05
 5 2 -3 0.62 0.96
 -5 -2 2 9.44 1.59
 5 2 -2 10.24 3.24
 -5 -2 1 150.87 6.14
 5 2 -1 154.01 11.99
 -5 -2 0 481.12 11.13
 5 2 0 507.52 22.58
 -5 -2 -1 1.97 1.11
 -5 -2 -1 2.98 0.91
 5 2 1 3.23 1.78
 -5 -2 -2 39.47 3.36
 5 2 2 36.35 6.45
 -5 -2 -2 31.29 3.37
 5 2 3 30.73 6.22
 5 2 4 22.26 5.56
 -5 -2 -5 16.84 2.29
 5 2 5 14.59 4.99
 5 2 6 67.75 10.69
 5 2 7 50.28 9.51
 5 2 8 4.49 3.17
 5 2 9 -2.35 2.37
 -5 -3 13 -1.28 3.53
 -5 -3 12 -3.53 4.07
 -5 -3 11 -5.68 5.26
 -5 -3 10 14.3 5.14
 -5 -3 9 42.26 7.65
 -5 -3 8 36.62 6.04
 -5 -3 7 81.25 8.37
 5 3 -6 120.44 10.98
 -5 -3 5 353.92 12.75
 5 3 -5 339.88 18.51
 -5 -3 4 18.28 2.79
 5 3 -4 11.79 3.54
 -5 -3 4 12.22 1.43
 -5 -3 3 60.46 4.71
 5 3 -3 45.41 6.94
 -5 -3 2 687.39 16.2
 5 3 -2 628.24 26.69
 -5 -3 1 2.04 0.88
 5 3 -1 0.38 1.1
 -5 -3 0 104.34 6.26
 5 3 0 108.58 11.56
 -5 -3 -1 27.72 3.29
 5 3 1 26.43 5.71
 5 3 2 5.78 3.09
 5 3 3 3.12 2.77
 5 3 4 39.4 8.08
 5 3 5 17.59 5.42
 5 3 6 -3.48 3.19
 5 3 7 2.67 2.55
 5 3 8 2.4 2.93
 -5 -4 13 18.95 7.08
 -5 -4 12 2.26 3.14
 -5 -4 11 5.96 3.68
 -5 -4 10 5.04 2.99
 -5 -4 9 3.61 2.81
 -5 -4 8 0.45 1.9
 -5 -4 7 10.59 2.3
 5 4 -7 10.21 3.33
 -5 -4 6 389.64 14.53
 5 4 -6 340.11 19.81
 -5 -4 5 0.75 1.08
 5 4 -5 -0.42 1.4
 -5 -4 4 1542.52 27.97
 5 4 -4 1501.52 43.9
 -5 -4 3 290.25 11.72
 5 4 -3 273.34 18.62
 5 4 -2 58.83 8.68
 -5 -4 2 73.08 5.84
 -5 -4 1 1.61 1.19
 5 4 -1 1.11 1.6
 -5 -4 0 -0.33 0.95
 5 4 0 -0.54 1.31
 -5 -4 -1 53.93 5.38
 5 4 1 51.76 8.92
 5 4 2 31.58 7.29
 5 4 3 6.08 3.61
 5 4 4 -0.26 1.44
 5 4 5 8.25 4.53
 5 4 6 1.3 3.29
 5 4 7 1.74 3.74
 -5 -5 12 95.9 14.2
 -5 -5 11 3.3 2.86
 -5 -5 10 26.25 5.99
 -5 -5 9 26.58 5.88
 -5 -5 8 0.55 0.92
 5 5 -8 2.4 2.25
 -5 -5 7 2.37 1.2
 5 5 -7 2.57 2.12
 -5 -5 6 171.37 10.19
 5 5 -6 151.68 14.38
 -5 -5 5 18.61 3.4
 5 5 -5 17.42 4.99
 -5 -5 4 333.48 14.08
 5 5 -4 295.54 20.77
 -5 -5 3 22.61 3.52
 5 5 -3 13.4 4.17
 -5 -5 2 70.84 6.47
 5 5 -2 61.54 9.57
 -5 -5 1 1.47 0.87
 5 5 -1 5.86 3.22
 -5 -5 0 24.96 3.97
 5 5 0 14.28 4.68
 -5 -5 -1 25.3 4.22
 5 5 1 24.95 6.79
 5 5 2 14.65 5.53
 5 5 3 2.91 2.39
 5 5 4 -1.32 2.44
 5 5 5 0.45 2.32
 -5 -6 12 14.4 5.45
 -5 -6 11 30.48 6.79
 -5 -6 10 8.65 4.1
 -5 -6 9 -0.13 1.43
 -5 -6 8 113.6 9.36
 5 6 -8 108.02 13.11
 -5 -6 7 59.78 6.57
 5 6 -7 46.08 8.31
 -5 -6 6 18.43 3.69
 5 6 -6 16.22 5.39
 -5 -6 5 7.6 2.29
 5 6 -5 8.47 3.55
 -5 -6 4 24.25 4.11
 5 6 -4 19.68 5.67
 -5 -6 3 95.52 8.24
 5 6 -3 78.29 11.64
 -5 -6 2 0.68 1.34
 5 6 -2 0.08 2.76
 -5 -6 1 2.25 1.36
 5 6 -1 2.74 2.39
 5 6 0 -0.7 2.18
 5 6 1 -6.22 3.73
 5 6 2 -1.81 3.21
 5 6 3 5.13 3.06
 5 6 4 9.41 5.22
 -5 -7 11 13.78 4.84
 -5 -7 10 3.53 2.2
 -5 -7 9 1.13 1.48
 5 7 -9 3.27 3.19
 -5 -7 8 6.9 2.65
 5 7 -8 7.35 3.94
 -5 -7 7 1.89 1.54
 5 7 -7 -2.41 2.46
 -5 -7 6 -0.16 1.43
 5 7 -6 0.3 2.19
 -5 -7 5 16.18 3.54
 5 7 -5 13.18 5.29
 -5 -7 4 111.04 9.6
 5 7 -4 107.47 14.63
 -5 -7 3 38.4 5.75
 5 7 -3 37.66 8.85
 -5 -7 2 9.39 3.12
 5 7 -2 5.31 3.08
 5 7 -1 -1.41 3.4
 5 7 0 0.72 2.02
 5 7 1 -0.54 1.98
 5 7 2 0.61 2.42
 -5 -8 10 7.16 2.93
 -5 -8 9 4.68 2.44
 -5 -8 8 1.16 1.4
 5 8 -8 0.37 1.63
 -5 -8 7 -1.07 1.55
 5 8 -7 -1.33 1.89
 -5 -8 6 6.49 2.48
 5 8 -6 -0.88 3.18
 -5 -8 5 9.54 2.94
 5 8 -5 10.11 5.27
 -5 -8 4 0.94 0.89
 5 8 -4 2.92 2.53
 5 8 -3 93.3 14.7
 -5 -8 3 120.05 10.86
 5 8 -2 64.14 12.6
 5 8 -1 -0.31 3.53
 -5 -9 8 16.04 4.23
 -5 -9 7 -0.98 1.5
 -5 -9 6 16.28 4.56
 -5 -9 5 2.76 1.94
 -6 12 2 -1.85 1.69
 -6 12 1 6.39 2.34
 -6 12 1 10.86 2.9
 -6 12 0 7.7 2.41
 -6 12 0 9.66 2.55
 -6 12 -1 -0.94 1.43
 -6 12 -1 -0.79 0.89
 -6 12 -2 1.79 1.16
 -6 12 -3 2.24 1.45
 -6 12 -4 4.56 1.92
 6 -12 5 5.11 2.68
 -6 12 -5 3.61 1.73
 -6 12 -6 3.42 1.68
 6 -12 6 8.42 3.8
 -6 12 -6 3.58 1.57
 6 -12 7 6.53 3.28
 -6 12 -7 8.06 2.53
 -6 12 -7 8.07 2.36
 6 -12 8 5.59 2.72
 -6 12 -8 6.04 2
 -6 12 -8 4.63 1.78
 6 -12 9 2.71 2.46
 -6 12 -9 4.36 2
 -6 12 -9 1.35 1.18
 -6 12 -10 -0.2 1.08
 -6 11 4 5.62 2.13
 -6 11 4 5.07 1.87
 -6 11 3 -0.2 0.8
 -6 11 3 1 0.98
 -6 11 2 6.7 1.9
 -6 11 2 8.9 2.46
 -6 11 1 -0.75 1.14
 -6 11 1 -3.29 1.85
 -6 11 0 -0.55 1.27
 -6 11 0 -0.53 0.97
 -6 11 -1 1.32 0.79
 -6 11 -1 -0.16 0.62
 -6 11 -2 2.49 1.46
 -6 11 -2 3.34 1.41
 -6 11 -3 -1.82 1.47
 -6 11 -3 -1.71 1.41
 -6 11 -4 -1.82 1.72
 -6 11 -4 0.72 0.75
 6 -11 5 0.26 1.4
 -6 11 -5 -0.45 1.13
 -6 11 -6 10.64 2.5
 6 -11 6 18.31 4.84
 -6 11 -6 14.06 2.97
 6 -11 7 2.65 1.72
 -6 11 -7 -0.57 1.42
 -6 11 -7 -0.03 0.99
 6 -11 8 -0.14 1.41
 -6 11 -8 1.22 1.15
 -6 11 -8 1.27 0.84
 -6 11 -9 1.91 1.02
 6 -11 9 0.74 1.44
 -6 11 -9 -1.21 1.28
 6 -11 10 -2.23 1.97
 -6 11 -10 0.06 0.77
 -6 11 -10 -2.79 1.59
 6 -11 11 0.92 1.67
 -6 10 5 3.26 1.44
 -6 10 5 3.36 1.18
 -6 10 4 5.04 1.86
 -6 10 4 2.76 1.28
 -6 10 3 15.04 2.92
 -6 10 3 13.28 2.75
 -6 10 2 28.44 3.95
 -6 10 2 32.29 4.32
 -6 10 1 21.81 3.62
 -6 10 1 24.47 3.63
 -6 10 0 -0.54 1.19
 -6 10 0 1.23 1.04
 -6 10 -1 24.24 3.68
 -6 10 -1 24 3.57
 -6 10 -2 60.56 5.64
 -6 10 -2 59.07 5.63
 -6 10 -3 1.73 0.88
 -6 10 -3 2.64 1.14
 -6 10 -4 1.32 0.85
 -6 10 -4 -1.68 1.7
 6 -10 5 3.36 1.58
 -6 10 -5 1.83 0.88
 -6 10 -5 2.16 0.95
 6 -10 6 34.91 6.08
 -6 10 -6 27.27 3.88
 -6 10 -6 30.76 4.08
 6 -10 7 9.39 3.22
 -6 10 -7 10.03 2.34
 -6 10 -7 10.77 2.43
 6 -10 8 0.99 1.45
 -6 10 -8 0 0.58
 -6 10 -8 0.34 0.9
 6 -10 9 0.39 1.21
 -6 10 -9 -0.34 0.7
 -6 10 -9 -0.01 0.92
 -6 10 -10 4.07 2.94
 -6 10 -10 4.17 1.48
 6 -10 10 -0.15 1.16
 -6 10 -10 6.27 1.9
 6 -10 11 0.81 1.03
 -6 9 6 9.44 4.39
 -6 9 5 0.26 0.86
 -6 9 5 0.23 0.86
 -6 9 4 0.59 0.73
 -6 9 4 0.61 0.71
 -6 9 3 2.84 1.28
 -6 9 3 3.11 1.1
 -6 9 2 3.06 1.37
 -6 9 2 1.82 1.07
 -6 9 1 10.75 2.2
 -6 9 1 9.7 2.31
 -6 9 0 27.14 3.59
 -6 9 0 32.29 4.03
 -6 9 -1 19.24 3.11
 -6 9 -1 23.79 3.47
 -6 9 -2 16.05 2.86
 -6 9 -2 18.74 3.02
 -6 9 -3 46.55 4.78
 -6 9 -3 43.6 4.57
 -6 9 -4 0.78 0.96
 -6 9 -4 2.6 1.23
 6 -9 5 18.11 3.99
 -6 9 -5 16.7 2.83
 -6 9 -5 24.08 3.41
 -6 9 -6 19.69 3.19
 -6 9 -6 21.71 3.42
 -6 9 -7 5.79 2.72
 6 -9 7 4.86 2.21
 -6 9 -7 3.71 1.24
 -6 9 -7 1.76 0.92
 -6 9 -8 0.63 1.38
 6 -9 8 2.61 1.26
 -6 9 -8 0.04 0.77
 -6 9 -8 0.77 0.63
 -6 9 -9 0.58 1
 6 -9 9 -1.57 1.83
 -6 9 -9 0.22 0.69
 -6 9 -9 -0.97 1.04
 -6 9 -10 8.8 3.85
 6 -9 10 9.13 2.69
 -6 9 -10 10.06 2.19
 -6 9 -10 8.75 2.03
 -6 9 -11 -1.46 2.34
 6 -9 11 0.88 1.27
 -6 8 8 34.08 8.37
 -6 8 7 2.37 3.15
 -6 8 6 -2.28 3.6
 -6 8 6 1.94 1.21
 -6 8 6 0.11 0.5
 -6 8 5 15.45 5.22
 -6 8 5 18.8 2.88
 -6 8 5 11.8 2.28
 -6 8 4 0.21 0.53
 -6 8 4 1.16 1.1
 -6 8 3 23.51 5.69
 -6 8 3 18.36 2.87
 -6 8 3 25 4.61
 -6 8 3 17.99 2.84
 -6 8 2 42.46 4.35
 -6 8 2 51.07 5.95
 -6 8 2 48.78 4.7
 -6 8 1 55.5 4.89
 -6 8 1 56.36 5.67
 -6 8 1 70.32 5.6
 -6 8 0 28.36 3.5
 -6 8 0 31.46 3.8
 -6 8 -1 -0.56 0.69
 -6 8 -1 -1.66 1.32
 -6 8 -2 9.09 1.98
 -6 8 -2 8.79 1.91
 -6 8 -3 61.6 5.07
 -6 8 -3 69.17 5.52
 -6 8 -4 3.97 1.09
 -6 8 -4 7.1 1.88
 6 -8 5 101.96 9
 -6 8 -5 89.76 6.19
 -6 8 -5 106.9 6.79
 6 -8 6 86.91 8.04
 -6 8 -6 77.11 5.78
 -6 8 -6 78.46 5.9
 -6 8 -6 78.81 9.73
 6 -8 7 165.83 10.69
 -6 8 -7 144.09 7.87
 -6 8 -7 148.88 7.95
 -6 8 -7 141.45 13.25
 -6 8 -8 12.19 4.13
 6 -8 8 8.58 2.35
 -6 8 -8 8.23 1.61
 -6 8 -8 11.86 2.22
 6 -8 9 3.75 1.69
 -6 8 -9 7.35 3.28
 -6 8 -9 5.75 1.58
 -6 8 -9 5 1.37
 -6 8 -10 -3.03 2.77
 6 -8 10 -0.1 0.64
 -6 8 -10 0.32 0.85
 -6 8 -10 -0.66 0.93
 -6 8 -11 14.04 4.59
 -6 7 9 5.13 3.23
 -6 7 8 14.73 4.97
 -6 7 8 8.23 3.53
 -6 7 7 1.17 2.13
 -6 7 7 -0.98 1.98
 -6 7 6 1.08 1.03
 -6 7 6 -1.27 1.76
 -6 7 6 1.76 1.68
 -6 7 6 0.68 1
 -6 7 5 26.47 6.15
 -6 7 5 23.78 3.08
 -6 7 5 18.57 2.71
 -6 7 5 25.03 5.05
 -6 7 4 0.33 0.75
 -6 7 4 1.15 1.34
 -6 7 4 0.94 0.88
 -6 7 3 120.8 6.84
 -6 7 3 151.96 7.69
 -6 7 3 126.92 9.14
 -6 7 3 149.07 13.39
 -6 7 2 71.25 5.19
 -6 7 2 75.06 6.29
 -6 7 2 95.37 6.08
 -6 7 2 97.72 10.11
 -6 7 1 68.74 5.15
 -6 7 1 66.96 5.01
 -6 7 1 80.73 5.62
 -6 7 0 19.23 2.17
 -6 7 0 20.47 2.83
 -6 7 0 26.75 3.32
 -6 7 -1 44.26 4.11
 -6 7 -1 57.95 4.71
 6 -7 2 15.89 1.72
 -6 7 -2 20.75 2.9
 -6 7 -2 14.91 2.32
 -6 7 -3 10.53 2.07
 -6 7 -3 9.78 1.95
 -6 7 -4 23.87 4.85
 6 -7 4 19.21 3.66
 -6 7 -4 18.68 2.59
 -6 7 -4 20.22 2.86
 6 -7 5 32.72 4.5
 -6 7 -5 27.27 3.23
 -6 7 -5 35.86 3.61
 -6 7 -5 37.08 6.06
 6 -7 6 121.64 8.41
 -6 7 -6 119.78 6.83
 -6 7 -6 119.64 6.63
 -6 7 -6 115.72 11.07
 6 -7 7 34.61 4.36
 -6 7 -7 29.03 5.78
 -6 7 -7 32.92 3.5
 -6 7 -7 30.25 3.49
 -6 7 -8 76.51 9.8
 6 -7 8 64.9 5.72
 -6 7 -8 65.65 4.86
 -6 7 -8 60.6 4.77
 -6 7 -9 4.44 2.64
 6 -7 9 7.21 2.03
 -6 7 -9 3.47 1.26
 -6 7 -9 5.22 1.39
 -6 7 -10 -2.82 2.53
 -6 7 -11 15.97 5.08
 -6 6 10 0.25 1.26
 -6 6 10 -1.27 2.62
 -6 6 9 1.16 1.47
 -6 6 9 1.36 1.04
 -6 6 8 1.26 1.5
 -6 6 8 1.7 1.08
 -6 6 7 5.1 1.26
 -6 6 7 6.4 2.98
 -6 6 7 5.03 2.61
 -6 6 6 12.55 4.19
 -6 6 6 12.48 3.37
 -6 6 6 9.06 1.98
 -6 6 5 108.25 6.32
 -6 6 5 120.56 10.03
 -6 6 5 120 11.73
 -6 6 4 206.87 8.4
 -6 6 4 170.32 7.91
 -6 6 4 190.64 11.22
 -6 6 4 205.88 14.72
 -6 6 3 365.71 11.37
 -6 6 3 315.22 10.54
 -6 6 3 330.89 13.29
 -6 6 2 211.62 8.58
 -6 6 2 173.71 7.78
 -6 6 2 178.87 8.2
 -6 6 2 228.75 15.27
 -6 6 1 3.44 1.54
 -6 6 1 4.49 0.94
 -6 6 1 4.98 1.36
 -6 6 1 3.81 1.24
 -6 6 0 117.82 6.6
 -6 6 0 125.41 6.71
 -6 6 -1 28.19 3.13
 -6 6 -1 23.3 2.83
 -6 6 -2 3.23 1.07
 -6 6 -2 2.66 0.81
 -6 6 -3 14.49 2.47
 6 -6 3 25.07 2.37
 -6 6 -3 16.24 2.62
 -6 6 -3 30.8 5.61
 6 -6 4 2.87 0.98
 -6 6 -4 2.36 0.87
 -6 6 -4 1.48 1.17
 6 -6 4 2.32 1.08
 -6 6 -4 1.75 0.81
 -6 6 -5 10.09 3.19
 6 -6 5 8.04 1.94
 -6 6 -5 9.41 1.66
 -6 6 -5 9.46 1.71
 6 -6 6 41.15 4.39
 -6 6 -6 24.13 2.91
 -6 6 -6 30.03 3.35
 -6 6 -6 38.26 6.28
 -6 6 -7 15.64 3.92
 6 -6 7 18.95 2.75
 -6 6 -7 18.7 2.53
 -6 6 -8 0.44 1.68
 6 -6 8 2.34 1.03
 -6 6 -8 1.79 1
 -6 6 -9 8.51 1.74
 -6 6 -9 6.99 2.82
 -6 6 -10 -2.43 2.34
 6 -6 11 2.65 2.13
 -6 6 -11 8.91 3.82
 6 -6 12 12.11 5.34
 -6 6 -12 13.51 5
 6 -6 13 0.42 2.3
 -6 5 12 27.86 7.95
 -6 5 11 -0.83 1.84
 -6 5 11 -1.7 2.95
 -6 5 10 3.33 2.38
 -6 5 10 -1.25 3.35
 -6 5 9 -1.62 1.88
 -6 5 9 -2.32 2.39
 -6 5 8 23.92 5.77
 -6 5 8 21.14 5.42
 -6 5 7 12.74 3.99
 -6 5 7 13.06 3.94
 -6 5 6 -1.12 0.96
 -6 5 6 1.45 1.35
 -6 5 6 -0.03 1.33
 -6 5 5 21.74 4.69
 -6 5 5 17.44 2.32
 -6 5 5 17.79 3.9
 -6 5 4 140.04 9.14
 -6 5 4 140.95 6.83
 -6 5 4 162.86 12.14
 -6 5 3 19.21 3.77
 -6 5 3 17.45 2.4
 -6 5 3 17.78 2.77
 -6 5 3 18.04 2.18
 -6 5 2 164.72 7.04
 -6 5 2 139.71 5.84
 -6 5 2 138.93 6.75
 -6 5 2 137.31 6.16
 -6 5 2 165.27 11.02
 -6 5 1 14.71 2.1
 -6 5 1 12.48 1.83
 -6 5 1 19.05 3.73
 -6 5 1 14.1 2.14
 -6 5 0 22.05 2.59
 -6 5 0 16.93 2.28
 -6 5 0 21.36 3.45
 -6 5 -1 54.66 4.1
 -6 5 -2 532.37 12.72
 -6 5 -2 481.37 12.63
 -6 5 -2 558.99 12.73
 -6 5 -2 519.45 19.44
 -6 5 -3 14.35 3.18
 -6 5 -3 17.32 2.29
 6 -5 3 14.93 1.82
 -6 5 -3 15.61 2.23
 6 -5 3 14.2 1.89
 -6 5 -3 16.27 2.09
 -6 5 -4 1.04 1.43
 -6 5 -4 -0.09 0.49
 6 -5 4 -0.27 0.4
 6 -5 4 0.24 0.51
 6 -5 4 0.89 0.67
 6 -5 4 -0.05 0.7
 -6 5 -4 0.59 0.61
 -6 5 -5 1.12 1.04
 6 -5 5 -0.19 0.76
 6 -5 5 1.29 1.04
 -6 5 -5 0.27 0.48
 6 -5 6 25.65 2.82
 -6 5 -6 24.9 2.91
 -6 5 -6 26.06 4.8
 6 -5 6 21.61 4.27
 6 -5 7 13.66 2.15
 6 -5 7 14.32 2.54
 -6 5 -7 11.09 1.98
 6 -5 7 8.95 3
 -6 5 -7 12.99 3.69
 6 -5 8 -1.36 1.5
 -6 5 -8 0.92 1.56
 6 -5 9 4.09 1.82
 -6 5 -9 6.86 2.73
 6 -5 10 6.95 3.02
 -6 5 -10 3.92 2.18
 6 -5 11 -3.56 3.03
 -6 5 -11 0.8 1.68
 6 -5 12 -1.03 2.41
 6 -5 13 5.61 3.83
 -6 4 12 6.62 4.16
 -6 4 11 2.67 2.08
 -6 4 11 5.75 3.57
 -6 4 10 4.45 2.93
 -6 4 10 4.01 2.98
 -6 4 9 9.3 3.55
 -6 4 9 5.22 2.39
 -6 4 8 0.71 0.94
 -6 4 7 30.67 5.76
 -6 4 6 -0.15 0.73
 -6 4 6 -1.65 2.11
 -6 4 5 -0.57 0.69
 -6 4 5 -1.36 1.91
 -6 4 4 494.52 12.62
 -6 4 4 457.43 10.98
 -6 4 3 1.44 0.69
 -6 4 3 0.62 0.42
 -6 4 3 0.2 0.99
 -6 4 3 0.3 0.32
 -6 4 2 86.69 4.17
 -6 4 2 86.83 4.47
 -6 4 2 93.76 5.34
 -6 4 2 105.35 8.19
 -6 4 2 86.74 4.66
 -6 4 1 178.79 7.37
 -6 4 1 186.9 10.18
 -6 4 0 160.1 8.95
 6 -4 1 29.56 3.54
 6 -4 2 206.81 6.13
 -6 4 -2 199.55 7.73
 -6 4 -2 200.94 7.23
 6 -4 2 197.79 8.14
 6 -4 3 528.64 12.05
 6 -4 3 518.41 13.55
 -6 4 -3 543.34 12.89
 -6 4 -3 554.95 12.2
 6 -4 3 481.6 11.53
 -6 4 -3 533.54 18.76
 6 -4 4 58.62 3.54
 6 -4 4 56.82 5.45
 -6 4 -4 62.67 4.35
 -6 4 -4 60.81 3.93
 6 -4 4 52.61 3.49
 -6 4 -4 61.1 6.53
 6 -4 5 15.62 1.8
 6 -4 5 16.79 3.49
 -6 4 -5 19.74 2.33
 6 -4 5 15.46 1.99
 -6 4 -5 16.04 3.51
 6 -4 6 63.51 5.14
 6 -4 6 80.11 8.47
 -6 4 -6 86.88 4.82
 -6 4 -6 73.93 7.83
 6 -4 7 8.51 3.22
 -6 4 -7 7.83 2.62
 6 -4 8 14.57 4.33
 -6 4 -8 14.25 3.85
 6 -4 9 0.76 1.53
 -6 4 -9 3.77 2.19
 6 -4 10 6.2 2.84
 -6 4 -10 5.8 2.49
 6 -4 11 5.99 3.29
 -6 4 -11 9.02 3.74
 6 -4 12 2.98 2.62
 6 -4 13 -1.97 3.62
 -6 3 13 -5.22 4.23
 -6 3 12 16.76 5.57
 -6 3 11 2.31 1.94
 -6 3 10 28.38 6.59
 -6 3 9 47.99 8.14
 -6 3 8 4.74 1.06
 -6 3 8 4.66 2.33
 -6 3 7 33.45 5.9
 -6 3 7 27.91 2.58
 -6 3 6 278.69 8.2
 -6 3 6 388.69 19.27
 -6 3 5 34.91 2.95
 -6 3 5 43.55 5.99
 -6 3 4 369.28 13.13
 -6 3 4 341.39 9.3
 -6 3 3 27.6 3.3
 -6 3 3 17.88 2.14
 6 -3 -3 21.18 3.08
 -6 3 2 77.06 4.56
 6 -3 -2 80.58 5.55
 -6 3 2 92.84 6.96
 -6 3 1 79.45 3.69
 -6 3 1 81.33 6.06
 6 -3 0 27.62 4.32
 6 -3 0 35.01 2.25
 -6 3 0 44.18 3.01
 -6 3 0 44.2 4.76
 -6 3 0 45.24 4.09
 6 -3 1 182.47 8.21
 6 -3 1 193.44 6.88
 -6 3 -1 187.56 6.81
 6 -3 2 111.08 4.98
 6 -3 2 116.51 4.29
 6 -3 2 115.59 6.43
 -6 3 -2 108.41 5.24
 6 -3 3 137.18 3.43
 6 -3 3 154.33 8.8
 -6 3 -3 138.6 6.03
 -6 3 -3 140.56 9.05
 6 -3 4 115.69 8.52
 -6 3 -4 120.03 5.58
 -6 3 -4 112.7 8.42
 6 -3 5 40.65 5.58
 -6 3 -5 41.31 3.19
 -6 3 -5 40.2 5.23
 -6 3 -6 102.76 5.28
 -6 3 -6 116.88 9.59
 -6 3 -7 18.13 4
 6 -3 7 18.5 4.56
 -6 3 -7 17.66 2.15
 6 -3 8 26.5 5.96
 -6 3 -8 23.22 2.42
 -6 3 -8 26.39 5.12
 6 -3 9 5.93 2.89
 -6 3 -9 8.41 3.14
 6 -3 10 1.32 1.12
 -6 3 -10 1.9 2.44
 6 -3 11 2.82 2.79
 -6 3 -11 6.33 3.26
 6 -3 12 2.37 3
 -6 2 12 5.89 3.65
 -6 2 11 1.24 1.46
 -6 2 10 2.3 1.72
 -6 2 9 2.86 0.92
 -6 2 9 3.15 2.43
 -6 2 8 324.13 8.91
 -6 2 8 375.14 21.28
 -6 2 7 116.31 11.44
 -6 2 7 91.54 4.7
 -6 2 6 493.21 10.99
 -6 2 6 580.74 24.02
 -6 2 5 20.35 4.56
 6 -2 -5 15.11 2.39
 -6 2 5 13.78 1.79
 -6 2 4 10.55 3.03
 -6 2 4 7.89 1.6
 -6 2 4 8.83 2.24
 -6 2 4 9.95 1.56
 6 -2 -4 9.67 1.66
 -6 2 3 239.63 8.69
 -6 2 3 245.31 10.76
 -6 2 3 214.74 7.35
 6 -2 -3 233.78 7.75
 -6 2 3 268.77 12.83
 -6 2 2 12.52 2.55
 -6 2 2 12.03 1.97
 -6 2 2 11.5 2.09
 6 -2 -2 12.77 1.78
 6 -2 -1 109.98 6.29
 -6 2 1 118.31 6.1
 -6 2 1 106.59 6.05
 -6 2 1 133.17 7
 6 -2 -1 113.34 6.05
 -6 2 1 115.03 6.66
 -6 2 0 5.3 1.54
 -6 2 0 5.65 1.25
 -6 2 0 4.74 1.21
 6 -2 0 3.44 1.03
 -6 2 0 4.1 1.26
 -6 2 -1 360.91 10.75
 6 -2 1 312.05 11.8
 -6 2 -1 305.97 12.33
 -6 2 -1 294.69 11.36
 -6 2 -1 303.41 8.87
 -6 2 -2 43.39 3.68
 6 -2 2 43.83 4.86
 -6 2 -2 41.61 3.22
 -6 2 -3 14.31 2.76
 -6 2 -3 13.56 1.88
 6 -2 3 12.3 2.74
 6 -2 4 44.42 5.8
 -6 2 -4 39.91 3.16
 6 -2 5 4.58 2.06
 -6 2 -5 4.28 1.04
 6 -2 6 1.52 1.13
 -6 2 -6 1.46 0.52
 -6 2 -7 0.27 0.35
 6 -2 7 0.25 1.34
 6 -2 8 -0.23 1.38
 6 -2 9 3.09 2.36
 6 -2 10 1.61 1.62
 6 -2 11 6.33 3.92
 -6 1 13 2.4 2.32
 -6 1 12 2.68 2.05
 -6 1 11 3.45 2.54
 -6 1 10 21.23 5.91
 -6 1 9 1.6 1.25
 -6 1 9 1.38 0.8
 -6 1 8 299.21 19.96
 -6 1 8 272.85 9.54
 -6 1 8 255.04 7.93
 -6 1 7 116.4 5.96
 -6 1 7 101.48 5.02
 -6 1 7 124.61 12.23
 -6 1 6 125.99 11.81
 -6 1 6 122.46 6.16
 -6 1 6 113.22 5.23
 6 -1 -6 130.91 5.41
 -6 1 5 50.92 3.89
 -6 1 5 43.52 3.2
 6 -1 -5 47.47 2.5
 -6 1 5 57.42 7.44
 -6 1 4 102.91 9.34
 -6 1 4 102.29 5.58
 -6 1 4 82.8 4.57
 -6 1 3 326.21 15.33
 6 -1 -3 291.78 11.84
 -6 1 3 287.43 9.37
 6 -1 -2 10.47 1.58
 -6 1 2 9.29 2.27
 6 -1 -2 8.62 2.03
 -6 1 2 9.3 2.2
 -6 1 2 10.48 1.87
 6 -1 -1 302.73 7.33
 -6 1 1 353.51 10.37
 6 -1 -1 312.73 12.76
 -6 1 1 294.54 12.27
 -6 1 1 333.07 10.02
 -6 1 1 313.14 11.66
 6 -1 0 33.98 1.89
 -6 1 0 42.64 3.65
 6 -1 0 34.49 4.39
 -6 1 0 31.89 4.15
 -6 1 0 38.88 3.64
 -6 1 0 35.42 2.93
 6 -1 1 223.78 11.87
 -6 1 -1 211.64 7.33
 -6 1 -1 218.42 9.15
 -6 1 -2 180.97 7.52
 6 -1 2 186.93 11.49
 -6 1 -2 152.14 6.16
 -6 1 -3 22.64 2.62
 -6 1 -3 17.46 2.15
 6 -1 3 19.59 3.93
 -6 1 -4 9.77 1.64
 6 -1 4 10.45 3.25
 -6 1 -4 8.64 1.52
 6 -1 5 106.79 10.65
 -6 1 -5 100.62 5.18
 -6 1 -6 16.58 2.04
 6 -1 6 17.38 4.48
 6 -1 7 3.41 2.08
 -6 1 -7 4.33 1.02
 6 -1 8 15.76 4.83
 6 -1 9 -1.37 1.8
 6 -1 10 2.28 1.84
 6 -1 11 7.23 3.43
 -6 0 13 8.29 3.71
 -6 0 12 27.7 7.33
 -6 0 11 16.08 5.21
 -6 0 10 116.94 14.12
 -6 0 10 107.01 5.96
 -6 0 10 95.62 4.99
 -6 0 9 -0.96 2.02
 -6 0 9 0.64 0.59
 -6 0 9 1.02 0.69
 -6 0 8 0.54 0.52
 -6 0 8 0.97 0.67
 -6 0 7 3.74 1.53
 -6 0 7 4.06 1.2
 -6 0 6 38.25 6.84
 -6 0 6 41.78 3.69
 -6 0 5 -1.44 2.76
 -6 0 5 0.05 0.67
 6 0 -4 0.54 0.52
 -6 0 4 2.16 1.13
 -6 0 4 2.27 0.91
 -6 0 3 218.39 13.81
 6 0 -3 252.56 12.86
 -6 0 2 1.2 0.58
 6 0 -2 1.48 0.74
 -6 0 2 -0.16 1.14
 6 0 -2 1.4 1.28
 -6 0 2 0.79 0.86
 -6 0 1 83.2 6.66
 6 0 -1 82.7 4.37
 6 0 -1 95.38 8.13
 -6 0 1 97.27 5.32
 -6 0 1 93.39 4.91
 -6 0 0 298.81 10.77
 6 0 0 328.55 15.84
 -6 0 -1 78.9 3.8
 6 0 1 89.41 8.55
 -6 0 -1 100.71 5.54
 -6 0 -1 74.86 3.13
 -6 0 -2 152.09 6.89
 6 0 2 138.28 11.11
 -6 0 -3 442.35 12.22
 6 0 3 516.88 22.92
 -6 0 -4 136.86 6.68
 6 0 4 107.1 10.84
 -6 0 -5 4.73 1.32
 6 0 5 5.79 3.05
 -6 0 -5 4.12 1.05
 -6 0 -6 -1.41 0.98
 6 0 6 0.84 1.54
 -6 0 -6 0.81 0.62
 6 0 7 11.57 4.25
 6 0 8 -1.95 2.19
 6 0 9 4.71 3.39
 6 0 10 3.73 3.13
 -6 -1 13 -0.94 3.34
 -6 -1 12 16.65 6.11
 -6 -1 11 2.2 2.85
 -6 -1 10 38 3.63
 -6 -1 10 33.77 7.93
 -6 -1 9 61.06 9.94
 -6 -1 9 77.62 5.17
 -6 -1 8 264.04 20.43
 -6 -1 8 257.75 9.21
 -6 -1 7 13.43 3.97
 -6 -1 6 98.28 11.52
 6 1 -5 13.42 3.4
 -6 -1 5 17.35 4.58
 6 1 -4 7.64 2.44
 -6 -1 4 10.01 2.82
 6 1 -3 2.28 1.47
 -6 -1 3 9.04 2.96
 6 1 -2 -0.09 0.52
 6 1 -2 2.38 1.52
 -6 -1 2 2.68 1.45
 -6 -1 1 66.56 4.94
 6 1 -1 57.44 7.28
 6 1 0 -0.13 0.79
 6 1 1 193.48 14.18
 -6 -1 -1 153.1 6.38
 6 1 2 382.72 20.54
 6 1 3 5.81 2.83
 -6 -1 -3 3.25 1.2
 -6 -1 -4 45 3.97
 6 1 4 32.21 6.41
 6 1 5 3.17 1.54
 -6 -1 -5 5.66 1.37
 -6 -1 -6 24.77 2.91
 -6 -1 -6 21.93 2.54
 6 1 6 26.67 6.5
 6 1 7 30.93 7.45
 6 1 8 -1.08 2.59
 6 1 9 8.52 4.44
 -6 -2 13 -1.68 2.46
 -6 -2 12 0.52 3.13
 -6 -2 11 -3.6 3.36
 -6 -2 11 4.1 1.39
 -6 -2 10 34.5 3.48
 -6 -2 10 37.86 8.4
 -6 -2 9 152.06 16.6
 -6 -2 8 52.72 9.32
 -6 -2 7 360.43 21.11
 -6 -2 6 60.44 7.48
 6 2 -6 59.15 7.59
 -6 -2 5 124.28 9.76
 6 2 -5 110.47 10.08
 6 2 -4 3.89 1.81
 -6 -2 4 7.83 2.69
 6 2 -3 2.73 2.16
 -6 -2 2 569.85 12.97
 6 2 -2 578.11 24.99
 -6 -2 1 80.24 4.38
 6 2 -1 88.58 9.78
 -6 -2 0 361.06 8.74
 6 2 0 388.58 21.13
 -6 -2 -1 0.05 0.72
 6 2 1 2.13 1.36
 6 2 2 2.83 1.99
 6 2 3 18.2 5.21
 -6 -2 -4 16.68 2.39
 6 2 4 14.72 4.95
 -6 -2 -5 18 2.61
 6 2 5 14.59 4.96
 6 2 6 1.1 2.21
 6 2 7 4.33 3.26
 6 2 8 18.09 6.42
 -6 -3 13 -4.04 3.97
 -6 -3 12 -6.99 5.45
 -6 -3 11 -2.36 3.93
 -6 -3 10 43.07 9.24
 -6 -3 9 13.65 4.93
 -6 -3 8 46.03 7.48
 6 3 -7 5.81 2.65
 -6 -3 7 13.62 3.79
 -6 -3 6 99.21 9.28
 6 3 -6 77.66 9.26
 6 3 -5 26.07 5.53
 -6 -3 4 188.74 8.91
 6 3 -4 186.37 15.06
 -6 -3 3 232.29 9.52
 6 3 -3 288.06 18.94
 -6 -3 2 215.99 8.64
 6 3 -2 200.42 15.91
 -6 -3 1 13.04 2.03
 6 3 -1 15.12 4.42
 -6 -3 0 66.81 4.69
 6 3 0 75.91 10.29
 6 3 1 13.47 4.07
 6 3 2 0.25 1.65
 6 3 3 20.2 6
 6 3 4 17.42 6
 -6 -3 -5 10.1 1.97
 6 3 5 8.59 4.15
 6 3 6 4.62 4.05
 6 3 7 5.33 3.39
 -6 -4 12 11.13 5.53
 -6 -4 11 4.7 3.33
 -6 -4 10 20.26 6.25
 -6 -4 9 22.99 5.59
 -6 -4 8 34.98 6.27
 -6 -4 7 28.26 5.38
 6 4 -7 20.36 5.14
 -6 -4 6 3.21 1.49
 6 4 -6 0.92 1.12
 -6 -4 5 70.94 6.05
 6 4 -5 69.15 9.69
 -6 -4 4 1.16 1.05
 6 4 -4 1.92 2.3
 -6 -4 3 4.46 1.6
 6 4 -3 5.01 2.84
 6 4 -2 54.91 9.06
 -6 -4 2 51.99 4.81
 -6 -4 1 -1.38 1.55
 6 4 -1 -0.45 2.43
 6 4 0 8.31 3.66
 6 4 1 -0.04 2.03
 6 4 2 0.76 2.04
 6 4 3 0.51 2.68
 6 4 4 5.19 3.27
 6 4 5 11.45 5.1
 6 4 6 2.9 3.56
 -6 -5 12 2.79 3.2
 -6 -5 11 10.22 4.78
 -6 -5 10 4.3 2.86
 -6 -5 9 32.15 6.46
 6 5 -8 8.73 3.91
 -6 -5 8 12.67 3.93
 -6 -5 7 1.53 0.81
 6 5 -7 -0.61 1.59
 -6 -5 6 28.02 4.26
 6 5 -6 20.34 5.48
 -6 -5 5 66.35 6.34
 6 5 -5 72.71 10.84
 -6 -5 4 1.9 1.34
 6 5 -4 2.33 2.58
 -6 -5 3 32.72 4.23
 6 5 -3 26.65 6.87
 -6 -5 2 1.23 1.25
 6 5 -2 2.76 1.71
 6 5 -1 -2.65 3.62
 6 5 0 23.23 6.53
 6 5 1 14.32 5.13
 6 5 2 22.03 7.13
 6 5 3 14.7 6.09
 6 5 4 3.15 3.03
 -6 -6 11 1.88 2.18
 -6 -6 10 5.07 3.24
 6 6 -9 14.03 5.31
 -6 -6 9 20.34 5.39
 -6 -6 8 24.47 4.57
 6 6 -8 26.47 6.77
 -6 -6 7 23.65 4.23
 6 6 -7 19.98 5.72
 -6 -6 6 7.75 2.55
 6 6 -6 8.08 3.95
 -6 -6 5 9.77 2.53
 6 6 -5 3.89 3.21
 -6 -6 4 2.63 1.45
 6 6 -4 5.83 3.07
 -6 -6 3 30.77 4.62
 6 6 -3 29.02 7.59
 6 6 -2 -0.26 1.92
 6 6 -1 6.39 3.78
 6 6 0 14.88 5.99
 6 6 1 8.69 4.45
 6 6 2 2.41 2.84
 -6 -7 10 7.06 3.71
 -6 -7 9 -0.66 1.38
 6 7 -9 0.57 1.69
 -6 -7 8 0.19 0.93
 6 7 -8 -3.37 3.25
 -6 -7 7 12.65 3.38
 6 7 -7 11.42 4.79
 -6 -7 6 15.48 3.52
 6 7 -6 16.62 5.71
 -6 -7 5 -1.39 1.44
 6 7 -5 -0.02 2.03
 6 7 -4 2.19 2.23
 6 7 -3 13.27 5.39
 6 7 -2 3.46 3.91
 6 7 -1 1.89 2.3
 -6 -8 9 3.32 2.34
 -6 -8 8 -0.08 0.94
 -6 -8 7 7.08 2.58
 -7 12 1 1.32 1.4
 -7 12 0 -1.12 1.51
 -7 12 -1 5.13 2.03
 -7 12 -1 5.74 2.04
 -7 12 -2 2.04 1.42
 -7 12 -2 -1 1.03
 -7 12 -3 6.37 2.15
 -7 12 -3 4.52 1.76
 -7 12 -4 3.52 1.85
 -7 12 -4 -0.9 1.52
 -7 12 -5 13.58 3.16
 7 -12 5 7.04 3.28
 -7 12 -5 7.33 2.1
 -7 12 -6 0.67 0.98
 7 -12 6 -0.23 1.08
 -7 12 -6 0.03 0.96
 7 -12 7 11.47 3.87
 -7 12 -7 13.24 3
 -7 12 -7 14.12 3.06
 7 -12 8 10.67 3.78
 -7 12 -8 12.32 3
 -7 12 -8 5.46 1.93
 7 -12 9 3.63 2.29
 -7 11 4 26.17 4.1
 -7 11 4 20.19 3.54
 -7 11 3 23.8 3.98
 -7 11 3 22 3.75
 -7 11 2 8.05 2.38
 -7 11 2 9.73 2.53
 -7 11 1 -0.29 1.11
 -7 11 1 1.05 1.01
 -7 11 0 9.51 2.43
 -7 11 0 4.34 1.82
 -7 11 -1 -0.49 0.92
 -7 11 -1 0.03 1.19
 -7 11 -2 1.14 0.96
 -7 11 -2 -0.74 1.5
 -7 11 -3 5.33 1.81
 -7 11 -3 3.41 1.31
 -7 11 -4 3.11 1.63
 -7 11 -4 0.6 0.77
 7 -11 5 -0.43 1.81
 -7 11 -5 -2.45 1.56
 -7 11 -5 -1.26 1.12
 7 -11 6 13.8 4.19
 -7 11 -6 9.65 2.46
 -7 11 -6 9.8 2.42
 7 -11 7 2.28 2
 -7 11 -7 1.65 1.23
 -7 11 -7 2.03 1.13
 7 -11 8 1.03 1.81
 -7 11 -8 0.37 1.17
 -7 11 -8 0.16 0.66
 7 -11 9 27.42 5.2
 -7 11 -9 25.67 4.1
 -7 11 -9 27.05 3.98
 7 -11 10 -0.86 1.46
 -7 11 -10 1.93 1.37
 -7 11 -10 1.64 0.97
 -7 10 5 -0.35 0.74
 -7 10 5 0.19 0.97
 -7 10 4 6.8 2.03
 -7 10 4 6 1.94
 -7 10 3 4.26 1.68
 -7 10 3 3.88 1.67
 -7 10 2 -0.71 0.94
 -7 10 2 -0.09 0.71
 -7 10 1 18.76 3.21
 -7 10 1 14.66 2.9
 -7 10 0 7.53 2.02
 -7 10 0 2.42 1.41
 -7 10 -1 22.39 3.51
 -7 10 -1 32.76 4.4
 -7 10 -2 24.8 3.75
 -7 10 -2 30.47 4.14
 -7 10 -3 0.04 1.09
 -7 10 -3 1.11 0.87
 -7 10 -4 -0.2 1.31
 -7 10 -4 -0.53 0.81
 7 -10 5 9.85 3.33
 -7 10 -5 10.34 2.44
 -7 10 -5 5.46 1.67
 7 -10 6 20.08 4.53
 -7 10 -6 20.19 3.38
 -7 10 -6 17.39 3.22
 -7 10 -7 22.52 3.51
 7 -10 7 19.99 4.4
 -7 10 -7 15.12 2.95
 7 -10 8 7.52 2.55
 -7 10 -8 5.52 1.7
 -7 10 -8 8.69 2.28
 -7 10 -9 13.6 4.88
 7 -10 9 9.4 2.64
 -7 10 -9 12.11 2.66
 -7 10 -9 7.34 2.11
 -7 10 -10 1.78 0.91
 -7 10 -10 1.99 1.23
 -7 9 6 4.53 1.82
 -7 9 6 1.44 1.94
 -7 9 5 -1.61 2.46
 -7 9 5 0.14 0.68
 -7 9 5 0.83 0.67
 -7 9 4 70.81 6.06
 -7 9 4 58.62 5.46
 -7 9 3 -0.89 0.98
 -7 9 3 0.51 0.78
 -7 9 2 7.6 2.02
 -7 9 2 10 2.17
 -7 9 1 6.53 1.77
 -7 9 1 4.18 1.43
 -7 9 0 41.24 4.55
 -7 9 0 55.09 5.3
 -7 9 -1 7.5 2
 -7 9 -1 3.66 1.29
 -7 9 -2 15.57 2.94
 -7 9 -2 13.33 2.58
 -7 9 -3 76.77 6.24
 -7 9 -3 81.56 6.41
 -7 9 -4 18.7 3.07
 -7 9 -4 23.62 3.57
 -7 9 -5 2.71 1.23
 7 -9 5 1.34 0.93
 -7 9 -5 -1.07 1.6
 7 -9 6 -0.04 0.94
 -7 9 -6 -0.06 0.7
 -7 9 -6 -1.03 1.13
 -7 9 -7 15.34 4.73
 7 -9 7 18.1 3.77
 -7 9 -7 22.43 3.43
 -7 9 -7 12.02 2.4
 -7 9 -8 9.01 3.67
 7 -9 8 13.94 3.16
 -7 9 -8 12.62 2.59
 -7 9 -8 12.2 2.49
 -7 9 -9 3.09 2.85
 7 -9 9 2.19 1.06
 -7 9 -9 3.62 1.52
 -7 9 -9 3.48 1.32
 -7 9 -10 19.1 5.67
 -7 9 -10 15.58 2.87
 -7 8 7 17.1 5.8
 -7 8 6 5.71 3.19
 -7 8 6 7.84 2.05
 -7 8 5 25.17 3.39
 -7 8 5 20.57 6.03
 -7 8 5 17.96 2.95
 -7 8 4 5.38 2.86
 -7 8 4 3.82 1.35
 -7 8 4 1.25 0.75
 -7 8 3 54.66 5.04
 -7 8 3 41.1 4.36
 -7 8 3 45.71 8.02
 -7 8 2 15.21 2.67
 -7 8 2 10.78 2.25
 -7 8 1 7.11 1.91
 -7 8 1 5.1 1.38
 -7 8 0 -1.91 1.52
 -7 8 0 1.4 1.06
 -7 8 -1 17.32 2.85
 -7 8 -1 12.47 2.35
 -7 8 -2 -0.6 1.05
 -7 8 -2 0.71 0.53
 -7 8 -3 24.28 3.35
 -7 8 -3 28.77 3.54
 -7 8 -4 0.98 0.88
 -7 8 -4 1.14 0.82
 -7 8 -5 12.12 3.67
 7 -8 5 8.97 2.37
 -7 8 -5 12.4 2.41
 -7 8 -5 9.71 2.2
 7 -8 6 45.18 5.66
 -7 8 -6 44.55 4.42
 -7 8 -6 39.57 4.27
 -7 8 -6 37.5 7.02
 7 -8 7 92.32 7.63
 -7 8 -7 86.47 6.16
 -7 8 -7 74.13 5.75
 -7 8 -7 82.09 10.36
 -7 8 -8 2.7 1.87
 7 -8 8 -0.31 0.97
 -7 8 -8 0.49 0.76
 -7 8 -9 4.51 2.65
 -7 8 -9 0.6 0.74
 -7 8 -10 3.8 2.31
 -7 7 9 10.17 4.14
 -7 7 8 0.73 1.52
 -7 7 7 7.87 1.99
 -7 7 7 8.56 4.17
 -7 7 6 15.71 4.98
 -7 7 6 9.93 2.19
 -7 7 5 35.11 3.96
 -7 7 5 39.35 7.34
 -7 7 4 40.94 4.27
 -7 7 4 55.82 4.75
 -7 7 4 44.99 7.8
 -7 7 3 323.37 11.46
 -7 7 3 321.06 19.78
 -7 7 2 136.14 7.42
 -7 7 2 97.99 6.42
 -7 7 2 126.35 11.74
 -7 7 1 24.22 3.23
 -7 7 1 18.68 2.71
 -7 7 0 78.29 5.7
 -7 7 0 73.97 5.6
 -7 7 -1 108.93 6.64
 -7 7 -1 82.14 5.77
 -7 7 -2 -0.1 0.75
 -7 7 -2 -0.06 0.69
 -7 7 -3 17.09 2.73
 -7 7 -3 15.45 2.63
 7 -7 4 70.33 6.69
 -7 7 -4 69.45 5.24
 -7 7 -4 63.39 5.07
 -7 7 -4 55.97 7.72
 -7 7 -5 -0.75 0.97
 -7 7 -5 -1.05 1.07
 7 -7 5 0.42 0.49
 -7 7 -5 -0.83 0.59
 -7 7 -6 144.4 7.37
 7 -7 6 143.31 8.64
 -7 7 -6 132.41 7.54
 -7 7 -6 139.74 12.59
 7 -7 7 64.14 5.63
 -7 7 -7 65.95 9.37
 -7 7 -7 42.11 4.31
 -7 7 -8 94.61 6.28
 -7 7 -8 111.57 12.21
 -7 7 -9 0.96 1.19
 -7 7 -9 2.04 0.98
 -7 7 -10 5.7 3.12
 -7 7 -11 7.87 3.86
 -7 6 9 4.6 3.1
 -7 6 8 3.68 2.47
 -7 6 7 4.67 2.74
 -7 6 6 1.62 1.58
 -7 6 6 0.39 0.58
 -7 6 6 -0.39 1
 -7 6 5 7.29 2.93
 -7 6 5 3.93 1.71
 -7 6 5 3.11 1.12
 -7 6 4 26.28 5.28
 -7 6 4 19.9 2.81
 -7 6 4 17.67 3.08
 -7 6 3 58.38 4.81
 -7 6 3 65.02 8.12
 -7 6 2 208.18 9.27
 -7 6 2 241.3 15.52
 -7 6 1 46.44 4.14
 -7 6 1 36.21 3.79
 -7 6 1 32.33 3.19
 -7 6 1 38.28 5.54
 -7 6 0 35.68 3.61
 -7 6 0 27.19 3.27
 -7 6 0 26.32 2.96
 -7 6 -1 41.6 3.92
 -7 6 -1 40.59 3.98
 -7 6 -1 40.6 3.71
 -7 6 -2 31.43 3.33
 -7 6 -2 23.9 3.07
 -7 6 -2 22.89 2.83
 -7 6 -3 4.33 2.05
 -7 6 -3 4.66 1.35
 7 -6 4 70.77 5.83
 -7 6 -4 66.56 5.1
 7 -6 4 61.61 4.45
 -7 6 -4 63.89 7.69
 -7 6 -5 48.84 7.08
 7 -6 5 44.32 4.26
 -7 6 -5 49.43 4.32
 7 -6 5 43.49 4.97
 -7 6 -6 6.3 2.7
 7 -6 6 6.65 1.54
 7 -6 6 4.83 2.15
 -7 6 -6 5.48 1.51
 -7 6 -7 28.38 5.64
 7 -6 7 26.75 5.16
 -7 6 -7 28.11 3.32
 -7 6 -8 6.95 3
 -7 6 -8 5.28 1.52
 7 -6 8 4.56 2.35
 -7 6 -9 5.35 2.75
 -7 6 -10 3.55 2.43
 -7 6 -11 -2.61 2.56
 -7 5 10 22.07 6.13
 -7 5 10 21.43 6.18
 -7 5 9 1.51 3.05
 -7 5 9 1.59 2.22
 -7 5 8 0.32 1.92
 -7 5 8 0.26 1.64
 -7 5 7 2.5 1.7
 -7 5 7 2.32 1.57
 -7 5 6 0.97 1.63
 -7 5 6 0.17 1.1
 -7 5 5 87.27 8.19
 -7 5 5 72.66 4.78
 -7 5 5 99.95 10.12
 -7 5 4 28.54 5.1
 -7 5 4 24.81 3.66
 -7 5 4 26.3 3.26
 -7 5 4 24.38 2.73
 -7 5 3 -0.52 0.69
 -7 5 3 0.96 0.57
 -7 5 3 0.58 1.36
 -7 5 3 2.69 1
 -7 5 2 136.99 7.16
 -7 5 2 136.73 6.49
 -7 5 2 143.96 10.51
 -7 5 1 1.06 0.77
 -7 5 1 -1.06 1.42
 -7 5 1 1.14 0.74
 -7 5 0 65.14 4.87
 -7 5 0 62.18 4.36
 -7 5 0 68.17 6.44
 -7 5 -1 75.39 5.26
 -7 5 -1 84.6 5.14
 -7 5 -2 40.19 3.9
 -7 5 -2 42.95 3.71
 -7 5 -2 40.19 5.56
 7 -5 3 172.8 8.09
 7 -5 3 162.54 5.64
 7 -5 3 161.87 6.06
 -7 5 -3 167.44 7.86
 -7 5 -3 170.58 7.37
 -7 5 -3 161.97 11.37
 7 -5 4 55.55 4.09
 7 -5 4 49.38 4.61
 -7 5 -4 51.71 4.36
 -7 5 -4 58.75 4.37
 -7 5 -4 54.64 6.78
 7 -5 5 115.52 5.4
 7 -5 5 120.8 8.45
 -7 5 -5 114.95 6.52
 -7 5 -5 123.76 6.47
 -7 5 -5 116.98 10.22
 7 -5 6 19.83 4.05
 -7 5 -6 19.02 2.54
 -7 5 -6 17.19 4.11
 7 -5 7 78.81 8.82
 -7 5 -7 69.12 8.62
 7 -5 8 1.36 1.34
 -7 5 -8 1.45 1.73
 7 -5 9 3.37 2.31
 -7 5 -9 -1.91 2.22
 7 -5 10 1.84 2.16
 -7 5 -10 3.75 2.39
 7 -5 11 12.25 5.14
 -7 5 -11 15.27 4.89
 -7 4 12 -3.01 3.66
 -7 4 11 6.45 3.79
 -7 4 11 4.96 2.71
 -7 4 10 2.28 2.8
 -7 4 10 3.39 2.74
 -7 4 9 4.81 3.07
 -7 4 8 23.9 5.57
 -7 4 8 17.65 2.3
 -7 4 7 -0.55 0.78
 -7 4 7 1.56 1.81
 -7 4 6 42.66 3.56
 -7 4 6 50.68 7.19
 -7 4 5 17.99 4.08
 -7 4 5 18.64 2.3
 -7 4 4 519.8 12.69
 -7 4 4 671.23 23.59
 -7 4 3 3.36 0.99
 -7 4 3 5.22 2.08
 -7 4 3 3.48 1.08
 -7 4 2 142.57 4.83
 -7 4 2 136.27 6.38
 -7 4 2 173.26 10.49
 -7 4 1 255.09 8.79
 -7 4 1 294.66 12.78
 -7 4 0 24.58 2.79
 -7 4 0 21.69 3.34
 7 -4 1 632.87 18.03
 -7 4 -1 618.07 14
 7 -4 2 90.75 5.8
 7 -4 2 90.48 4.76
 -7 4 -2 88.86 7.99
 -7 4 -2 92.8 5.26
 7 -4 3 51.87 3.09
 7 -4 3 50.67 4.52
 -7 4 -3 49.98 3.87
 -7 4 -3 50.76 6.03
 7 -4 3 49.77 3.42
 7 -4 4 154.18 4.47
 7 -4 4 163.77 9.59
 -7 4 -4 156.64 7
 -7 4 -4 164.46 11.38
 7 -4 5 35.94 5.07
 -7 4 -5 39.77 3.5
 -7 4 -5 35.08 5.35
 7 -4 6 47.69 6.48
 -7 4 -6 54.22 4.07
 -7 4 -6 50.98 6.74
 7 -4 7 53.14 7.41
 -7 4 -7 58.12 4.21
 -7 4 -7 53.82 7.28
 7 -4 8 6.46 3.01
 -7 4 -8 6.23 2.86
 7 -4 9 -1.36 1.17
 -7 4 -9 0.59 2.03
 7 -4 10 5.63 3.27
 -7 4 -10 4.07 2.46
 7 -4 11 3.66 2.76
 7 -4 12 3.42 1.67
 -7 3 11 -0.42 1.56
 -7 3 10 13.56 4.36
 -7 3 9 15.32 4.76
 -7 3 8 22.07 5.4
 -7 3 8 17.53 2.22
 -7 3 7 150.32 6.54
 -7 3 7 199.57 14.81
 -7 3 6 147.71 6.6
 -7 3 6 185.32 13.6
 -7 3 5 4.92 2.2
 -7 3 5 4.57 1.17
 -7 3 4 372.81 14.26
 -7 3 4 376.91 10.44
 7 -3 -4 380.42 12.61
 -7 3 3 -0.39 1.07
 -7 3 3 0.42 0.56
 -7 3 3 1.24 0.83
 7 -3 -3 0 0.32
 -7 3 2 18.33 3.17
 -7 3 2 17.93 2.43
 -7 3 2 16.32 2.18
 -7 3 1 137.69 5.98
 -7 3 1 135.35 6.18
 -7 3 1 147.01 8.19
 7 -3 0 158.97 8.27
 7 -3 0 167.26 6.52
 -7 3 0 152.3 7.03
 -7 3 0 157.39 6.74
 -7 3 0 154.44 7.5
 7 -3 1 354.13 8.88
 7 -3 1 369.41 11.63
 -7 3 -1 357.98 10.3
 7 -3 2 61.72 5.34
 -7 3 -2 56.63 4.04
 -7 3 -2 59.27 6.05
 7 -3 3 55.43 5.66
 -7 3 -3 52.74 4.04
 -7 3 -3 54.59 5.92
 7 -3 4 -0.13 0.86
 -7 3 -4 -0.23 0.82
 -7 3 -4 0.18 0.59
 -7 3 -5 3 0.93
 7 -3 5 4.49 2.1
 -7 3 -5 5.08 2.21
 -7 3 -6 2.71 0.83
 7 -3 6 0.69 1.29
 -7 3 -6 2.69 1.98
 7 -3 7 57.94 8.21
 -7 3 -7 62.42 4.27
 -7 3 -7 58.42 7.47
 7 -3 8 26.07 6.04
 -7 3 -8 29.39 5.59
 -7 3 -9 1.97 1.85
 7 -3 9 1.6 1.86
 7 -3 10 0.16 2
 -7 3 -10 0.74 2.31
 7 -3 11 1.48 1.21
 -7 2 12 6.99 3.7
 -7 2 11 0.01 1.27
 -7 2 10 1.69 1.04
 -7 2 9 105.05 12.12
 -7 2 9 88.03 5.03
 -7 2 8 21.74 5.41
 -7 2 8 16.3 2.16
 -7 2 7 29.52 6.14
 -7 2 7 25.17 2.68
 -7 2 6 247.67 8.46
 -7 2 6 313.89 18.16
 -7 2 5 7.85 2.86
 -7 2 5 3.54 1.36
 -7 2 5 3.24 1.07
 -7 2 4 20.64 2.83
 -7 2 4 22.88 4.27
 -7 2 4 20.09 2.38
 7 -2 -4 20.79 2.21
 -7 2 3 48.7 4.24
 -7 2 3 35.16 4.39
 -7 2 3 42.5 3.5
 -7 2 3 48.59 5.71
 -7 2 2 65.19 4.96
 7 -2 -2 58.48 4.89
 -7 2 2 58.05 5.36
 -7 2 2 54.23 4.02
 -7 2 2 63.25 5.7
 -7 2 1 9.9 2.04
 7 -2 -1 9.28 1.37
 -7 2 1 8.32 1.85
 7 -2 -1 8.57 1.86
 -7 2 1 10.95 2.01
 -7 2 1 7.68 1.87
 -7 2 1 9.89 1.69
 7 -2 0 335.72 6.42
 7 -2 0 347.34 13.15
 -7 2 0 312.78 12.5
 -7 2 0 319.17 10
 -7 2 0 301.87 9.53
 -7 2 0 328.74 12.41
 -7 2 -1 0.43 0.65
 7 -2 1 -0.05 0.59
 -7 2 -1 0.02 0.75
 -7 2 -1 0.75 0.66
 7 -2 2 432.68 16.91
 -7 2 -2 411.16 11.43
 -7 2 -2 404.17 14.98
 7 -2 3 50.1 6.16
 -7 2 -3 44.8 3.66
 -7 2 -3 45.97 5.28
 7 -2 4 50.65 6.68
 -7 2 -4 49.91 3.82
 -7 2 -4 55.81 6.15
 -7 2 -5 16.02 2.19
 7 -2 5 20.45 4.49
 7 -2 6 11.56 3.7
 -7 2 -6 8.53 1.62
 -7 2 -7 0.53 0.6
 7 -2 7 -0.42 1.63
 7 -2 8 0.79 1.65
 7 -2 9 17.78 5.37
 7 -2 10 6.42 3.81
 7 -2 11 0.09 1.36
 -7 1 12 0.9 1.97
 -7 1 11 0.31 1.62
 -7 1 10 15.35 5.24
 -7 1 9 46.4 4.3
 -7 1 9 43.92 3.61
 -7 1 9 50.08 8.79
 -7 1 8 32.61 3.47
 -7 1 8 33.52 6.88
 -7 1 8 31.68 3.1
 -7 1 7 2.06 1.23
 -7 1 7 4.2 1.18
 -7 1 7 2.78 0.81
 -7 1 6 36.29 3.63
 -7 1 6 35.56 6.28
 -7 1 6 30.59 2.93
 -7 1 5 51.33 7.23
 -7 1 5 42.71 3.9
 -7 1 5 40.79 3.37
 -7 1 4 96.09 9.24
 -7 1 4 92.42 5.85
 -7 1 4 81.18 4.91
 -7 1 3 91.15 8.27
 -7 1 3 93.22 5.77
 7 -1 -3 93.25 7.3
 -7 1 3 81.36 4.89
 7 -1 -2 38.84 3.18
 -7 1 2 46.4 4.14
 7 -1 -2 43.69 5.07
 -7 1 2 49.85 3.91
 -7 1 2 43.76 5.11
 -7 1 1 -0.25 0.6
 7 -1 -1 0.11 0.38
 -7 1 1 0.02 0.5
 7 -1 -1 -1.06 1.12
 -7 1 1 -0.89 0.89
 -7 1 0 25.82 3.07
 7 -1 0 23.58 3.99
 -7 1 0 20.25 2.48
 -7 1 0 22.47 3
 -7 1 0 21.09 2.26
 7 -1 1 284.6 14.76
 -7 1 -1 252.62 8.76
 -7 1 -2 99.2 6.1
 7 -1 2 84.67 8.42
 -7 1 -2 81.54 4.92
 -7 1 -3 0.49 1.01
 7 -1 3 5.52 2.51
 -7 1 -3 5.4 1.54
 -7 1 -4 96.69 6.14
 7 -1 4 88.34 9.59
 -7 1 -4 82.02 5.08
 7 -1 5 8.88 3.26
 -7 1 -5 10.26 1.85
 -7 1 -6 14.02 2.04
 7 -1 6 15.45 4.53
 7 -1 7 -0.53 1.54
 7 -1 8 7.17 3.41
 7 -1 9 11.15 4.9
 7 -1 10 11.86 4.95
 -7 0 12 11.93 5.3
 -7 0 11 9.23 4.49
 -7 0 10 -0.29 0.71
 -7 0 10 0.25 0.68
 -7 0 9 -1.83 2.9
 -7 0 9 -0.82 0.98
 -7 0 9 -0.15 0.66
 -7 0 8 5.66 2.63
 -7 0 8 7.33 1.69
 -7 0 8 9.28 1.73
 -7 0 7 -0.78 3.05
 -7 0 7 3.05 1.01
 -7 0 6 28.94 3.28
 -7 0 6 23.57 5.12
 -7 0 5 7.72 2.47
 -7 0 5 12.28 2.23
 -7 0 4 -0.38 1.61
 7 0 -4 5.06 1.95
 -7 0 4 5.18 1.6
 -7 0 3 20.17 2.7
 -7 0 3 13.27 3.12
 7 0 -3 16.77 3.51
 -7 0 2 1.25 0.7
 7 0 -2 0.31 0.38
 -7 0 2 -1.48 1.32
 7 0 -2 0.52 0.99
 -7 0 1 -0.17 1.12
 7 0 -1 1.23 1.26
 -7 0 1 1.57 0.81
 -7 0 0 164.18 7.78
 -7 0 0 109.55 6.51
 -7 0 -1 23.3 3.26
 7 0 1 13.04 3.46
 -7 0 -2 1308.83 23.07
 7 0 2 1116.93 34.78
 -7 0 -3 571.16 14.99
 7 0 3 460.78 23.52
 -7 0 -4 9.3 2.05
 7 0 4 13.35 4.34
 -7 0 -4 8.56 1.67
 -7 0 -5 0.61 0.86
 7 0 5 1.31 2.1
 -7 0 -5 -0.29 0.55
 -7 0 -6 0.6 0.71
 7 0 6 4.03 2.91
 -7 0 -6 1.67 0.78
 7 0 7 2.22 2.14
 7 0 8 -1.69 2.7
 7 0 9 5.37 3.68
 -7 -1 12 -1.38 3.17
 -7 -1 11 -1.52 3.06
 -7 -1 10 5.44 3.44
 -7 -1 10 7.33 1.78
 -7 -1 9 4.32 1.82
 -7 -1 9 6.64 1.82
 -7 -1 8 42.43 4.12
 -7 -1 8 36.01 7.51
 -7 -1 7 77.09 10.88
 -7 -1 7 81.26 5.6
 -7 -1 6 94.03 11.77
 -7 -1 6 92.2 5.85
 7 1 -5 6.78 2.34
 -7 -1 5 2.35 1.18
 7 1 -4 3.29 1.92
 -7 -1 4 0.5 1.32
 7 1 -3 4.85 2
 -7 -1 3 5.89 2.36
 -7 -1 3 6.51 0.85
 -7 -1 2 14.72 3.11
 7 1 -2 15.64 3.76
 -7 -1 2 17.02 2.08
 -7 -1 1 77.74 6.19
 7 1 -1 83.49 9.39
 -7 -1 0 407.3 12.59
 7 1 0 486.02 23.02
 7 1 1 97.77 10.8
 -7 -1 -1 110.04 6.46
 7 1 2 181.19 15.2
 -7 -1 -2 187.19 8.52
 7 1 3 12.15 4.37
 -7 -1 -3 8.46 1.71
 -7 -1 -4 81.89 5.76
 7 1 4 85.92 11.43
 -7 -1 -5 22.85 3.07
 7 1 5 19.8 5.77
 7 1 6 4.32 2.68
 7 1 7 0.71 1.22
 7 1 8 7.94 4.18
 -7 -2 12 -1.39 3.96
 -7 -2 11 5.97 3.12
 -7 -2 11 11.24 2.36
 -7 -2 10 -0.11 3.91
 -7 -2 10 10.04 2.19
 -7 -2 9 104.13 14.52
 -7 -2 9 118.1 6.99
 -7 -2 8 336.55 24.11
 -7 -2 7 40.58 8.39
 7 2 -6 17.3 4.42
 -7 -2 6 17.43 4.5
 7 2 -5 22.23 4.86
 -7 -2 5 23.45 5.09
 7 2 -4 -1.08 1.77
 -7 -2 4 0.36 1.53
 -7 -2 3 95.56 7.62
 7 2 -3 80.22 9.69
 -7 -2 2 160.58 9.31
 7 2 -2 128.25 12.58
 7 2 -1 -0.34 1.9
 7 2 0 128.84 13.03
 7 2 1 12.3 4.27
 7 2 2 52.26 8.98
 7 2 3 11.29 4.46
 -7 -2 -3 5.47 1.32
 -7 -2 -4 76.52 5.76
 7 2 4 64.99 10.74
 7 2 5 10.25 4.34
 -7 -2 -5 9.83 2.11
 7 2 6 37.89 8.87
 7 2 7 9.37 4.92
 -7 -3 12 -0.88 2.67
 -7 -3 11 -6.31 4.12
 -7 -3 11 0.4 0.84
 -7 -3 10 8.72 4.25
 -7 -3 9 2.71 2.68
 -7 -3 8 10.08 4.03
 7 3 -7 13.42 4.27
 -7 -3 7 14.57 3.93
 7 3 -6 -0.61 1.66
 -7 -3 6 3.52 2.35
 7 3 -5 9.75 3.65
 -7 -3 5 16.92 3.87
 -7 -3 4 49.46 6.15
 7 3 -4 47.55 8.07
 -7 -3 3 10.44 2.15
 7 3 -3 9.61 3.68
 7 3 -2 230.58 18.26
 7 3 -1 21.39 5.45
 7 3 0 13.25 4.68
 7 3 1 1.26 2.42
 7 3 2 -1.21 1.71
 7 3 3 22.32 6.37
 7 3 4 0.38 2.68
 -7 -3 -4 1.26 1.03
 7 3 5 5.81 3.61
 7 3 6 2.72 2.88
 -7 -4 11 -2.58 3.76
 -7 -4 10 -2.31 3.05
 -7 -4 9 9.01 4.04
 7 4 -8 20.24 5.58
 -7 -4 8 19.96 4.96
 7 4 -7 14.35 4.64
 -7 -4 7 18.56 4.61
 7 4 -6 4.32 2.53
 -7 -4 6 9.85 3.37
 -7 -4 5 2.04 1.26
 7 4 -5 2.37 2.06
 -7 -4 4 109.12 7.36
 7 4 -4 106.12 12.92
 7 4 -3 37.19 7.84
 7 4 -2 -2.44 2.57
 7 4 -1 -2.58 2.73
 7 4 0 -1.39 1.51
 7 4 1 5.63 3.21
 7 4 2 -4.89 3.62
 7 4 3 1.86 2.08
 7 4 4 6.14 3.57
 -7 -5 11 6.56 4.51
 -7 -5 10 5.42 3.81
 -7 -5 9 1.8 2.03
 7 5 -8 9.67 4.33
 -7 -5 8 11.72 4.19
 7 5 -7 -1.46 2.24
 -7 -5 7 2.45 2.09
 -7 -5 6 -0.52 0.75
 7 5 -6 0.85 1.32
 -7 -5 5 -0.53 1.01
 7 5 -5 -0.69 1.56
 7 5 -4 1.48 1.75
 7 5 -3 -3.75 3.61
 7 5 -2 4.81 3.22
 7 5 -1 0.17 1.53
 7 5 0 13.61 5.68
 7 5 1 1.16 2.08
 7 5 2 6.02 4.14
 -7 -6 10 7.21 4.15
 7 6 -9 4.94 3.58
 -7 -6 9 11.32 4.39
 7 6 -8 9.92 4.37
 -7 -6 8 19.95 5.27
 -7 -6 7 14.83 3.55
 7 6 -7 13.97 5.28
 7 6 -6 7.35 4.01
 7 6 -5 3.97 2.24
 7 6 -4 15.92 5.91
 7 6 -3 2.79 1.89
 7 6 -2 15.7 6.16
 7 6 -1 -0.58 1.47
 7 6 0 8.12 4.4
 -7 -7 8 2 1.45
 -8 12 -1 23.9 4.26
 -8 12 -2 1.61 1.37
 -8 12 -3 9.07 2.85
 -8 12 -4 1.05 1.15
 -8 12 -5 0.5 0.88
 8 -12 5 0.17 1.32
 -8 12 -6 3.03 1.78
 8 -12 6 -1.68 2.32
 8 -12 7 -1.69 1.86
 8 -12 8 24.68 5.39
 -8 11 4 0.84 1.37
 -8 11 4 1.73 1.35
 -8 11 3 3.04 1.8
 -8 11 3 1.47 1.14
 -8 11 2 0.84 1.16
 -8 11 2 -0.66 1.07
 -8 11 1 26.54 4.24
 -8 11 1 16.84 3.27
 -8 11 0 -0.38 1.17
 -8 11 0 1.52 1.18
 -8 11 -1 11.29 2.75
 -8 11 -1 17.07 3.48
 -8 11 -2 29.57 4.45
 -8 11 -2 20.1 3.65
 -8 11 -3 25.61 4.14
 -8 11 -3 18.51 3.44
 -8 11 -4 5.62 2.04
 -8 11 -4 2.89 1.27
 8 -11 5 4.66 2.22
 -8 11 -5 1.6 0.84
 -8 11 -5 7.07 2.14
 8 -11 6 4.23 2.29
 -8 11 -6 2.63 1.53
 -8 11 -6 4 1.7
 8 -11 7 3.59 1.98
 -8 11 -7 5.63 1.97
 -8 11 -7 1.55 1.17
 -8 11 -8 3.71 1.74
 -8 11 -8 3.39 1.49
 -8 11 -9 1.81 1.12
 -8 11 -9 0.9 0.98
 -8 11 -10 3.05 1.37
 -8 10 5 5.25 1.75
 -8 10 5 2.35 1.53
 -8 10 4 7.66 2.19
 -8 10 4 6.82 2.02
 -8 10 3 109.14 7.97
 -8 10 3 84.46 7.06
 -8 10 2 33.89 4.52
 -8 10 2 23.65 3.81
 -8 10 1 2.35 1.58
 -8 10 1 1.86 0.95
 -8 10 0 14.72 3.06
 -8 10 0 10.38 2.46
 -8 10 -1 -0.67 1.04
 -8 10 -1 2.05 1.44
 -8 10 -2 80.35 6.92
 -8 10 -2 98.56 7.58
 -8 10 -3 25.38 3.88
 -8 10 -3 37.98 4.74
 -8 10 -4 12.28 2.56
 -8 10 -4 17.44 3.24
 8 -10 5 1.67 0.91
 -8 10 -5 1.04 1.2
 -8 10 -5 -0.65 1.18
 8 -10 6 5.01 2.24
 -8 10 -6 8.89 2.32
 -8 10 -6 6.21 1.9
 8 -10 7 1.51 1.2
 -8 10 -7 2.44 1.4
 -8 10 -7 1.92 1.25
 -8 10 -8 1.36 1.04
 -8 10 -8 2.66 1.39
 -8 10 -8 1.22 1.1
 -8 10 -9 6.72 2.04
 -8 10 -9 6.63 1.86
 -8 9 6 17.18 5.77
 -8 9 6 13.26 2.9
 -8 9 5 4.18 3.28
 -8 9 5 2.45 1.32
 -8 9 4 21.61 3.43
 -8 9 4 18.05 5.99
 -8 9 4 17.17 3.12
 -8 9 3 53.08 5.31
 -8 9 3 41.55 4.77
 -8 9 2 54.93 5.46
 -8 9 2 44.41 4.92
 -8 9 1 20.52 3.41
 -8 9 1 10.76 2.37
 -8 9 0 19.67 3.27
 -8 9 0 13.38 2.66
 -8 9 -1 17.89 3.05
 -8 9 -1 17.35 3.08
 -8 9 -2 4.94 1.81
 -8 9 -2 4.98 1.77
 -8 9 -3 29.68 3.98
 -8 9 -3 20.61 3.3
 -8 9 -4 16.19 3.06
 -8 9 -4 14.19 2.75
 -8 9 -5 17.8 3.1
 8 -9 5 16.18 3.88
 -8 9 -5 14.1 2.65
 8 -9 6 2.06 1.34
 -8 9 -6 4.42 1.69
 -8 9 -6 2.63 1.32
 -8 9 -7 -2.19 2.21
 -8 9 -7 1.21 1.21
 -8 9 -7 -0.85 1.18
 -8 9 -8 4.18 2.05
 -8 9 -8 4.84 1.77
 -8 9 -8 2.23 1.19
 -8 9 -9 1.09 1.64
 -8 9 -9 0.43 0.65
 -8 8 7 4.06 2.63
 -8 8 6 3.05 2.75
 -8 8 6 0.44 0.7
 -8 8 5 6.47 3.51
 -8 8 5 3.69 1.57
 -8 8 4 30.71 6.82
 -8 8 4 18.43 3.16
 -8 8 3 56.04 5.25
 -8 8 3 50.28 5.09
 -8 8 3 57.77 8.98
 -8 8 2 162.4 8.73
 -8 8 2 135.77 8.22
 -8 8 1 1.66 1.3
 -8 8 1 -0.78 1.23
 -8 8 0 7.71 2.16
 -8 8 0 5.56 1.7
 -8 8 -1 1.29 1.01
 -8 8 -1 -0.76 1.17
 -8 8 -2 12.06 2.45
 -8 8 -2 7.58 1.73
 -8 8 -3 7.42 1.99
 -8 8 -3 3.2 1.39
 -8 8 -4 10.09 2.33
 8 -8 4 16.34 3.63
 -8 8 -4 9.09 2.2
 -8 8 -5 85.21 6.18
 8 -8 5 75.32 7.12
 -8 8 -5 68.92 5.91
 -8 8 -5 68.69 9.3
 -8 8 -6 25.41 5.86
 -8 8 -6 25.76 3.65
 -8 8 -7 4.2 2.58
 -8 8 -7 5.64 1.72
 -8 8 -8 29.12 3.86
 -8 8 -8 37.57 7.5
 -8 8 -9 6.86 3.48
 -8 8 -9 7.6 2.02
 -8 7 8 4.08 3.27
 -8 7 7 1.66 2.12
 -8 7 6 0.92 0.85
 -8 7 6 -0.11 1.5
 -8 7 5 9.54 2.26
 -8 7 5 9.29 3.02
 -8 7 4 0.53 2.33
 -8 7 4 2.67 1.28
 -8 7 3 233.58 10.45
 -8 7 3 303.94 19.89
 -8 7 2 64.72 5.49
 -8 7 2 74.31 9.15
 -8 7 1 71.14 5.8
 -8 7 0 20.83 3.17
 -8 7 -1 0.36 0.8
 -8 7 -2 56.77 5.13
 -8 7 -3 6.18 1.75
 -8 7 -4 6.81 2.55
 8 -7 4 9 2.33
 -8 7 -4 8.6 2.03
 -8 7 -5 20.59 4.87
 8 -7 5 19.5 3.1
 -8 7 -5 17.49 2.81
 -8 7 -6 122.14 7.48
 -8 7 -6 121.04 12.15
 -8 7 -7 139.45 8.02
 -8 7 -7 131.35 13.46
 -8 7 -8 4.83 2.84
 -8 7 -8 2.84 1.31
 -8 7 -9 -0.61 2
 -8 7 -10 1.71 1.72
 -8 6 9 2.58 1.74
 -8 6 8 -4.25 2.9
 -8 6 7 1.81 1.75
 -8 6 6 -0.26 1.24
 -8 6 5 10.23 3.43
 -8 6 4 44.9 4.57
 -8 6 4 42.48 4.05
 -8 6 4 43.99 6.95
 -8 6 3 6.81 1.99
 -8 6 3 6.77 1.75
 -8 6 3 7.95 2.99
 -8 6 2 1213.21 23.8
 -8 6 2 1132.17 21.63
 -8 6 1 428.46 13.76
 -8 6 1 411.83 12.54
 -8 6 1 447.69 19.53
 -8 6 0 440.43 14.11
 -8 6 0 449.47 13.05
 -8 6 -1 12.65 2.24
 -8 6 -1 12.41 2.32
 -8 6 -2 1.05 1.5
 -8 6 -2 1.48 0.91
 -8 6 -2 1.34 0.82
 -8 6 -3 28.85 3.59
 -8 6 -3 34.33 3.63
 -8 6 -3 27.83 5.16
 -8 6 -4 0.32 0.79
 -8 6 -4 0.06 0.77
 -8 6 -4 1.69 1.1
 8 -6 4 1.69 0.86
 -8 6 -5 14.85 4.09
 -8 6 -5 16.29 2.67
 -8 6 -5 18.21 2.75
 -8 6 -6 111.18 11.25
 -8 6 -7 -0.55 2.35
 -8 6 -8 24.86 5.86
 -8 6 -9 0.84 1.67
 -8 6 -10 -3.38 3
 -8 5 10 11.23 4.44
 -8 5 9 1.38 2.04
 -8 5 8 9.37 4.26
 -8 5 7 -0.21 0.73
 -8 5 7 0.46 1.4
 -8 5 6 0.57 0.62
 -8 5 6 0.15 1.38
 -8 5 5 41.85 3.8
 -8 5 5 47.09 7.04
 -8 5 4 276.41 9.86
 -8 5 4 314.17 17.43
 -8 5 3 57.79 4.52
 -8 5 3 70.16 7.67
 -8 5 2 644.01 15.25
 -8 5 2 784.96 24.99
 -8 5 1 66.52 4.87
 -8 5 1 73.97 7.39
 -8 5 0 445.07 12.8
 -8 5 0 535.98 18.08
 -8 5 -1 44.96 4.01
 -8 5 -1 41.18 5.69
 -8 5 -2 1.6 1.26
 -8 5 -2 2.38 0.97
 -8 5 -3 11.45 3.13
 -8 5 -3 13.24 2.21
 8 -5 3 12.85 1.89
 -8 5 -4 64.1 4.8
 -8 5 -4 50.22 6.8
 -8 5 -5 1.14 1.01
 -8 5 -5 1.28 1.07
 -8 5 -6 29.01 3.29
 -8 5 -6 24.77 5.19
 -8 5 -7 13.91 2.33
 -8 5 -7 15.91 4.17
 -8 5 -8 7.66 3.09
 -8 5 -9 1.32 1.07
 -8 5 -10 -0.24 1.38
 -8 4 10 7.25 3.6
 -8 4 9 0.16 1.88
 -8 4 8 21.51 5.9
 -8 4 8 15.33 2.37
 -8 4 7 45.72 3.93
 -8 4 7 47.21 7.65
 -8 4 6 35.67 3.48
 -8 4 6 49.24 7.29
 -8 4 5 21.74 4.48
 -8 4 5 17.1 2.32
 -8 4 4 324.91 10.59
 -8 4 4 405.71 18.72
 -8 4 3 -3.49 1.72
 -8 4 3 -0.45 1.24
 -8 4 2 49.46 4.08
 -8 4 2 60.31 6.42
 -8 4 1 207.47 8.55
 -8 4 1 251.65 11.88
 -8 4 0 117.72 6.45
 -8 4 0 135.45 8.15
 8 -4 1 243.49 6.06
 -8 4 -1 273.98 9.86
 -8 4 -1 258.79 13.53
 8 -4 2 327.81 7.87
 8 -4 2 320.93 10.43
 -8 4 -2 348.99 11.22
 -8 4 -2 329.16 16.31
 -8 4 -3 18.29 3.87
 8 -4 3 17.97 2.9
 -8 4 -3 20.82 2.88
 8 -4 4 30.96 4.4
 -8 4 -4 23.25 2.88
 -8 4 -4 28.12 5.04
 -8 4 -5 8.03 1.69
 8 -4 5 7.58 2.43
 -8 4 -5 7.54 2.5
 -8 4 -6 4.39 1.26
 8 -4 6 1.58 1.55
 -8 4 -6 2.81 1.5
 8 -4 7 48.15 7.22
 -8 4 -7 51.37 4.28
 -8 4 -7 46.78 7.19
 -8 4 -8 43.05 7.26
 -8 4 -9 4.08 2.24
 -8 4 -10 5.37 3.07
 -8 3 11 -0.9 1.75
 -8 3 10 1.89 2.04
 -8 3 9 4.84 1.36
 -8 3 9 6.33 3.48
 -8 3 8 1.75 0.85
 -8 3 8 4.93 2.92
 -8 3 7 9.09 3.53
 -8 3 7 8.22 1.72
 -8 3 6 223.69 8.8
 -8 3 6 267.25 16.74
 -8 3 5 -0.68 2.14
 -8 3 5 4.7 1.25
 -8 3 4 161.56 7.25
 -8 3 4 191.24 12.56
 -8 3 3 5.07 1.92
 -8 3 3 4.97 1.36
 -8 3 2 -0.44 1.01
 -8 3 2 -0.78 0.87
 -8 3 1 63.29 4.58
 -8 3 1 66.67 5.6
 8 -3 0 36.21 3.67
 -8 3 0 36.31 3.49
 -8 3 0 32.68 3.45
 8 -3 1 205.47 9.86
 -8 3 -1 199.88 8.32
 -8 3 -1 202.37 11.46
 8 -3 2 7.52 2.11
 -8 3 -2 4.99 1.22
 -8 3 -2 4.09 1.63
 8 -3 3 124.13 9.3
 -8 3 -3 122.48 6.47
 -8 3 -3 108.05 9.05
 8 -3 4 17.15 3.78
 -8 3 -4 14.32 2.29
 -8 3 -4 12.12 3.05
 8 -3 5 21.48 4.58
 -8 3 -5 17.33 2.54
 -8 3 -5 16.81 3.98
 8 -3 6 23.78 5.15
 -8 3 -6 26.27 3.04
 -8 3 -6 26.4 5.24
 -8 3 -7 3.69 1.24
 8 -3 7 3.88 2.03
 8 -3 8 85.72 11.1
 -8 3 -8 85.65 10.02
 8 -3 9 1.51 1.28
 -8 3 -9 1.37 1.82
 -8 2 11 4.78 2.89
 -8 2 10 5.12 3.09
 -8 2 9 0.57 2.29
 -8 2 9 0.12 0.54
 -8 2 8 45.96 3.94
 -8 2 8 58.03 8.79
 -8 2 7 4.07 2.74
 -8 2 7 0.82 0.9
 -8 2 6 1.11 1.99
 -8 2 6 1.43 0.87
 -8 2 6 -0.71 0.71
 -8 2 5 13.31 3.51
 -8 2 5 14.97 2.55
 -8 2 5 16.59 2.37
 -8 2 4 19.97 2.88
 -8 2 4 19.35 2.63
 -8 2 4 21.64 4.44
 -8 2 3 94.29 6.43
 -8 2 3 80.69 5.27
 -8 2 3 103.13 8.41
 -8 2 2 48.6 4.65
 8 -2 -2 41.8 4.55
 -8 2 2 41.49 3.81
 -8 2 2 45.52 4.94
 -8 2 1 11.93 2.42
 -8 2 1 11.2 2.18
 8 -2 -1 10.78 2.38
 -8 2 1 11.78 2.31
 -8 2 1 10.41 1.9
 -8 2 0 94.47 6.47
 8 -2 0 84.24 7.18
 -8 2 0 73.56 5.06
 -8 2 0 74.22 4.4
 -8 2 -1 4.04 1.2
 8 -2 1 5.25 1.87
 -8 2 -1 3.99 1.22
 -8 2 -1 4.83 1.35
 8 -2 2 300.42 15.36
 -8 2 -2 284.64 10.18
 -8 2 -2 273.51 13.21
 8 -2 3 97.67 9.4
 -8 2 -3 90.33 5.66
 -8 2 -3 87.31 7.82
 8 -2 4 245.85 15.81
 -8 2 -4 222.03 8.78
 -8 2 -4 229.82 13.39
 8 -2 5 11.85 3.71
 -8 2 -5 8.28 1.67
 -8 2 -5 14.17 3.81
 8 -2 6 87.73 10.52
 -8 2 -6 82.13 5.44
 -8 2 -6 106.12 9.99
 8 -2 7 -0.57 1.95
 8 -2 8 3.43 2.41
 8 -2 9 8.63 4.14
 8 -2 10 5.54 3.71
 -8 1 12 13.5 5.58
 -8 1 11 -1.94 2.19
 -8 1 10 2.27 2.63
 -8 1 9 4.95 3.21
 -8 1 9 1.96 1.04
 -8 1 9 3.47 1.09
 -8 1 8 3.14 2.53
 -8 1 8 1.43 0.63
 -8 1 8 1.76 0.9
 -8 1 7 -0.88 1.31
 -8 1 7 -1.09 1.22
 -8 1 7 -0.11 0.65
 -8 1 6 14.45 4.26
 -8 1 6 17.44 2.78
 -8 1 6 12.33 2.12
 -8 1 5 1.73 1.6
 -8 1 5 2.27 1.16
 -8 1 5 1.91 0.84
 -8 1 4 54.85 4.88
 -8 1 4 49.4 4.11
 -8 1 4 58.3 7.34
 -8 1 3 3.54 1.85
 8 -1 -3 7.39 2.17
 -8 1 3 9.74 2.13
 -8 1 3 8.18 1.79
 -8 1 2 79.43 5.88
 8 -1 -2 77.39 7.39
 -8 1 2 60.78 4.63
 -8 1 2 76.05 5.17
 -8 1 2 73.4 6.72
 -8 1 1 12.08 2.24
 -8 1 1 11.04 2.16
 8 -1 -1 9.87 2.77
 -8 1 1 12.57 2.52
 -8 1 1 8.85 1.82
 -8 1 0 23.97 3.28
 8 -1 0 20.11 4.01
 -8 1 0 16.83 2.37
 8 -1 1 2.59 0.98
 -8 1 -1 5.2 1.71
 -8 1 -1 6.99 1.79
 -8 1 -1 5.06 1.78
 8 -1 2 525.62 22.93
 -8 1 -2 476.14 13.27
 -8 1 -2 475.09 17.31
 -8 1 -3 3.79 1.43
 8 -1 3 5.17 2.96
 -8 1 -3 1.05 1.06
 -8 1 -4 403.2 13.78
 8 -1 4 353.37 21
 -8 1 -4 346.38 11.46
 8 -1 5 1.91 2.01
 -8 1 -5 -0.38 0.91
 -8 1 -6 16.86 2.5
 8 -1 6 17.18 5.08
 8 -1 7 2.79 2.17
 8 -1 8 5.25 3.04
 8 -1 9 -3.02 2.84
 -8 0 12 9.69 4.6
 -8 0 11 1.37 1.5
 -8 0 10 -0.52 2.74
 -8 0 10 -1.3 0.95
 -8 0 10 -0.32 0.7
 -8 0 9 12.2 4.7
 -8 0 9 9.57 2.08
 -8 0 9 9.65 1.95
 -8 0 8 0.11 1.77
 -8 0 8 3.49 1.49
 -8 0 8 2.7 1.23
 -8 0 7 2.06 2.2
 -8 0 7 5.22 1.6
 -8 0 6 82.78 10.48
 -8 0 6 83.82 6.19
 -8 0 5 40.71 7.09
 -8 0 5 46 4.58
 -8 0 4 189.03 14.03
 -8 0 4 199.11 9.44
 -8 0 3 10.38 2.95
 8 0 -3 10.11 2.9
 -8 0 3 8.18 1.91
 -8 0 2 12.12 2.76
 8 0 -2 11.27 3.16
 -8 0 2 12.85 2.3
 -8 0 1 20.76 3.41
 8 0 -1 28.89 5.36
 -8 0 1 32.65 3.89
 -8 0 1 25.37 3.15
 -8 0 0 118.68 7.47
 8 0 0 186.05 13.91
 -8 0 -1 27.81 3.63
 8 0 1 16.23 3.99
 -8 0 -2 27.08 3.52
 8 0 2 22.83 5.22
 8 0 3 381.44 22.42
 -8 0 -3 341.2 11.47
 -8 0 -4 196.76 9.64
 -8 0 -4 152.59 7.59
 -8 0 -5 41.79 4.44
 -8 0 -5 33.12 3.57
 8 0 5 35.89 7.65
 8 0 6 27.88 6.97
 8 0 7 2.25 2.42
 8 0 8 1.58 1.61
 -8 -1 12 -6.66 4.03
 -8 -1 11 -2.56 3.13
 -8 -1 10 0.64 1.49
 -8 -1 10 1.64 1.14
 -8 -1 10 0.72 0.73
 -8 -1 9 19.89 3.17
 -8 -1 9 14.1 4.82
 -8 -1 8 98.4 12.95
 -8 -1 8 117.87 7.41
 -8 -1 7 27.86 3.71
 -8 -1 7 26.24 6.13
 -8 -1 6 0.75 1.69
 -8 -1 6 6.63 1.98
 -8 -1 5 45.66 7.57
 8 1 -5 44.56 6.72
 -8 -1 5 44.05 4.53
 -8 -1 4 25.78 3.31
 -8 -1 4 17.79 4.47
 8 1 -4 22.98 4.78
 -8 -1 3 49.29 7.44
 8 1 -3 58.21 8.1
 -8 -1 3 52.11 4.8
 -8 -1 2 6.91 2.16
 8 1 -2 10.88 3.69
 -8 -1 2 12.49 2.4
 8 1 -1 0.79 1.08
 -8 -1 1 2.08 1.08
 8 1 0 100 11.21
 -8 -1 0 124.65 7.48
 8 1 1 81.57 10.37
 -8 -1 -1 95.48 6.78
 -8 -1 -2 129.66 7.95
 8 1 2 104.13 12.38
 8 1 3 0.56 1.8
 -8 -1 -3 2.3 1.3
 -8 -1 -4 49.7 5.09
 8 1 4 37.34 7.99
 -8 -1 -5 46.08 4.79
 8 1 5 42.7 9.12
 -8 -1 -5 34.76 3.77
 8 1 6 2.11 2.88
 8 1 7 2.38 2.58
 -8 -2 11 -0.71 2.96
 -8 -2 11 3.75 1.36
 -8 -2 10 0.35 2.01
 -8 -2 10 0.34 0.65
 -8 -2 9 5.1 3.27
 -8 -2 9 17 2.98
 -8 -2 8 41.68 4.61
 -8 -2 8 34.45 8.39
 -8 -2 7 136.66 15.58
 8 2 -6 32.21 6.42
 -8 -2 6 31.21 6.95
 8 2 -5 -1.26 1.61
 -8 -2 5 -0.19 1.14
 8 2 -4 3.55 1.75
 -8 -2 4 4.55 2.94
 8 2 -3 18.62 4.96
 -8 -2 3 20.67 4.41
 8 2 -2 7.43 3
 8 2 -1 8.94 3.72
 8 2 0 15.72 4.68
 8 2 1 2.02 2
 -8 -2 -1 2.81 1.29
 8 2 2 4.01 2.75
 -8 -2 -2 6.85 1.77
 8 2 3 5.34 3.63
 -8 -2 -3 1.39 1.03
 -8 -2 -4 43.23 4.85
 8 2 4 37.47 8.63
 8 2 5 -2.34 2.16
 8 2 6 25.73 7.77
 -8 -3 11 -10.02 5.11
 -8 -3 11 -0.4 0.85
 -8 -3 10 -5.91 3.9
 -8 -3 10 0.02 0.93
 -8 -3 9 -2.86 4.28
 -8 -3 8 7.02 3.97
 8 3 -7 6.91 2.9
 -8 -3 7 6.36 3.12
 8 3 -6 0.97 1.72
 -8 -3 6 2.07 2.05
 -8 -3 5 26.18 5.77
 8 3 -5 23.59 5.86
 8 3 -4 2.69 2.86
 -8 -3 4 8.08 3.38
 8 3 -3 12.74 4.29
 8 3 -2 56.83 9.63
 8 3 -1 -0.19 1.79
 8 3 0 5.03 3.19
 8 3 1 -1.46 2.33
 -8 -3 -2 22.68 3.49
 8 3 2 18.76 6.22
 8 3 3 0.16 2.37
 -8 -3 -3 2.13 1.41
 8 3 4 2.9 2.81
 -8 -3 -4 5.42 1.84
 8 3 5 8.75 4.91
 -8 -4 11 -1.72 4.36
 -8 -4 10 1.05 2.67
 -8 -4 9 6.51 3.29
 8 4 -8 10.03 4.33
 -8 -4 8 6.49 3.87
 8 4 -7 4.85 2.84
 -8 -4 7 1.05 1.95
 8 4 -6 4.18 2.67
 -8 -4 6 6.18 3.15
 8 4 -5 4.41 2.9
 -8 -4 5 5.08 2.42
 8 4 -4 83.97 12.3
 8 4 -3 2.16 2.3
 8 4 -2 0.09 1.24
 8 4 -1 24.28 6.8
 8 4 0 41.16 9.39
 8 4 1 6.72 4.03
 8 4 2 21.81 6.8
 8 4 3 4.36 4.08
 -8 -4 -3 1.99 1.39
 -8 -5 10 6.93 4.12
 -8 -5 9 -1.48 1.97
 8 5 -8 16.01 5.76
 -8 -5 8 13.84 4.58
 8 5 -7 0.31 1.86
 -8 -5 7 9.49 3.96
 8 5 -6 -1.24 2.09
 -8 -5 6 6.01 2.97
 8 5 -5 -0.77 1.41
 8 5 -4 1.09 2.8
 8 5 -3 2.84 2.13
 8 5 -2 10.86 4.23
 8 5 -1 6.28 2.64
 8 5 0 15.07 6.06
 -8 -6 9 4.23 2.88
 -8 -6 8 10.33 4.49
 -8 -6 7 35.02 6.93
 8 6 -5 4.63 3.84
 8 6 -4 0.44 3.07
 9 -12 5 -3.63 2.74
 -9 11 3 1.28 0.89
 -9 11 2 3.1 1.85
 -9 11 2 -1.33 1.36
 -9 11 1 1.73 1.22
 -9 11 1 0.63 1
 -9 11 0 14.27 3.1
 -9 11 0 13.35 3.06
 -9 11 -1 -0.41 1.24
 -9 11 -1 1.37 0.94
 -9 11 -2 1.18 1.34
 -9 11 -2 1.65 1.37
 -9 11 -3 8.94 2.52
 -9 11 -3 9.59 2.64
 -9 11 -4 -0.5 0.89
 -9 11 -4 1.97 1.44
 9 -11 5 0.39 1.33
 -9 11 -5 1.78 1.04
 -9 11 -5 2.28 1.43
 -9 11 -6 1.48 1.2
 -9 11 -6 -0.82 1.15
 -9 11 -7 -0.36 0.85
 -9 11 -7 0.17 0.94
 -9 11 -8 2.3 1.47
 -9 11 -8 -1.17 1.28
 -9 10 5 12.13 2.79
 -9 10 4 0.03 0.85
 -9 10 3 41.76 5.17
 -9 10 3 29.4 4.45
 -9 10 2 15.65 3.32
 -9 10 2 12.59 2.89
 -9 10 1 2.33 1.31
 -9 10 1 1.98 1.02
 -9 10 0 10.76 2.79
 -9 10 0 7.93 2.29
 -9 10 -1 -0.05 0.82
 -9 10 -1 1.69 1.11
 -9 10 -2 1.68 1.02
 -9 10 -2 -0.12 1.19
 -9 10 -3 21.99 3.68
 -9 10 -3 14.98 2.95
 9 -10 4 10.7 3.52
 -9 10 -4 13.72 2.96
 -9 10 -4 9.2 2.41
 -9 10 -5 1.52 1.32
 -9 10 -5 -0.57 0.99
 -9 10 -6 20.16 3.6
 -9 10 -6 13.94 2.96
 -9 10 -7 3.08 1.74
 -9 10 -7 1.84 1.1
 -9 10 -8 -0.07 0.81
 -9 10 -9 6.8 2.1
 -9 9 6 4.93 1.93
 -9 9 6 7.78 3.82
 -9 9 5 -1.56 2.53
 -9 9 5 2.5 1.28
 -9 9 4 14.79 4.58
 -9 9 4 14.6 2.97
 -9 9 3 29.34 4.16
 -9 9 2 2.91 1.46
 -9 9 1 42.04 4.89
 -9 9 1 38.03 4.83
 -9 9 0 4.5 1.69
 -9 9 0 0.53 0.83
 -9 9 -1 56.5 5.64
 -9 9 -1 48.41 5.33
 -9 9 -2 4.79 1.8
 -9 9 -2 0.62 0.96
 -9 9 -3 10.2 2.76
 -9 9 -3 10.56 2.59
 -9 9 -4 139.85 8.64
 9 -9 4 136.14 11.03
 -9 9 -4 123.36 8.46
 -9 9 -5 13.09 2.81
 -9 9 -6 21.39 5.79
 -9 9 -6 19.67 3.46
 -9 9 -7 4.67 2.79
 -9 9 -7 4.01 1.63
 -9 9 -8 1.97 2.38
 -9 9 -8 3.91 1.66
 -9 9 -9 9.48 2.41
 -9 8 7 15.69 5.75
 -9 8 6 1.8 2.4
 -9 8 5 -0.28 0.82
 -9 8 5 0.94 1.45
 -9 8 4 9.21 3.68
 -9 8 4 8.13 2.26
 -9 8 3 2 1.59
 -9 8 3 4.89 1.56
 -9 8 2 67.84 6.03
 -9 8 1 1.85 1.16
 -9 8 0 140.69 8.75
 -9 8 -1 5.13 1.95
 -9 8 -2 220.62 10.91
 -9 8 -3 1.03 0.85
 -9 8 -4 52.5 5.36
 -9 8 -5 17.31 4.88
 -9 8 -5 19.06 3.28
 -9 8 -6 6.43 3.19
 -9 8 -6 5.69 1.88
 -9 8 -7 5.75 1.76
 -9 8 -7 4.42 2.59
 -9 8 -8 8.38 3.88
 -9 8 -8 7.12 2.09
 -9 8 -9 -3.13 3.13
 -9 7 8 -5.44 3.78
 -9 7 7 5.77 3.1
 -9 7 6 25.3 6.28
 -9 7 5 2.27 1.37
 -9 7 4 0 0.65
 -9 7 4 1.71 1.37
 -9 7 3 31.38 4.12
 -9 7 3 41.73 7.47
 -9 7 2 208.73 10.58
 -9 7 2 213.4 15.42
 -9 7 1 1.6 1.24
 -9 7 1 2.11 1.31
 -9 7 0 377.86 13.95
 -9 7 0 355.05 12.53
 -9 7 -1 30.45 3.98
 -9 7 -1 29.91 3.76
 -9 7 -2 175.39 9.41
 -9 7 -2 169.25 8.67
 -9 7 -3 13.66 4.1
 -9 7 -3 13.19 2.78
 -9 7 -4 1.89 1.24
 -9 7 -4 1.53 1.71
 -9 7 -5 -0.94 1.45
 -9 7 -5 0.28 0.77
 -9 7 -6 14.9 4.54
 -9 7 -7 28.27 6.56
 -9 7 -8 15.26 5.05
 -9 7 -9 0.05 1.24
 -9 6 9 21.91 6.29
 -9 6 8 44.41 8.2
 -9 6 7 28.57 6.36
 -9 6 6 24.47 5.76
 -9 6 6 20.03 2.98
 -9 6 5 1.98 1.14
 -9 6 5 0 1.23
 -9 6 4 36.83 3.97
 -9 6 4 42.4 6.96
 -9 6 3 140.81 7.62
 -9 6 3 160.81 13.04
 -9 6 2 2.57 1.29
 -9 6 2 2.45 2.03
 -9 6 1 323.64 11.72
 -9 6 1 378.25 17.94
 -9 6 0 81.31 5.84
 -9 6 -1 259.71 10.57
 -9 6 -2 9.59 3.2
 -9 6 -2 11.77 2.25
 -9 6 -3 9.19 3.03
 -9 6 -3 11.2 2.18
 -9 6 -4 9.27 3.1
 -9 6 -4 13.48 2.47
 -9 6 -5 10.57 3.56
 -9 6 -5 11.1 2.29
 -9 6 -6 4.08 2.74
 -9 6 -6 4.19 1.48
 -9 6 -7 1.88 1.58
 -9 6 -8 4.38 2.8
 -9 6 -9 6.39 3.4
 -9 5 9 3.67 1.68
 -9 5 8 2.17 1.19
 -9 5 8 0.77 1.58
 -9 5 7 12.89 2.28
 -9 5 7 14.29 4.55
 -9 5 6 12.48 2.2
 -9 5 6 13.68 4.23
 -9 5 5 0.88 0.53
 -9 5 5 2.18 1.56
 -9 5 4 22.25 4.82
 -9 5 4 22.85 3
 -9 5 3 107.45 6.5
 -9 5 3 138.62 11.21
 -9 5 2 165.63 8
 -9 5 2 212.41 13.02
 -9 5 1 5.97 1.55
 -9 5 1 8.19 2.68
 -9 5 0 77.65 5.48
 -9 5 -1 20.22 4.13
 -9 5 -1 19.31 2.75
 -9 5 -2 18.21 4.08
 -9 5 -2 16.6 2.57
 -9 5 -3 5.63 2.35
 -9 5 -3 4.4 1.34
 -9 5 -4 14.01 3.78
 -9 5 -4 14.36 2.44
 -9 5 -5 12.72 3.79
 -9 5 -5 12.52 2.38
 -9 5 -6 2.88 1.99
 -9 5 -6 2.69 1.05
 -9 5 -7 -1.33 1.12
 -9 5 -7 -1.13 1.88
 -9 5 -8 7.52 3.43
 -9 5 -9 3.22 2.28
 -9 4 10 1.41 2.45
 -9 4 9 10.14 4.28
 -9 4 8 13.03 2.31
 -9 4 8 17.93 5.11
 -9 4 7 3.38 1.16
 -9 4 7 5.21 2.98
 -9 4 6 -0.12 0.74
 -9 4 6 2.2 1.42
 -9 4 5 8.3 1.8
 -9 4 5 10.43 3.09
 -9 4 4 22.57 4.36
 -9 4 4 20.61 2.67
 -9 4 3 11.11 2.97
 -9 4 3 3.15 0.89
 -9 4 2 3.69 1.32
 -9 4 2 3.08 0.61
 -9 4 1 12.23 2.69
 -9 4 1 7.24 1.52
 -9 4 0 69.55 5.26
 -9 4 0 69.78 7.11
 -9 4 -1 100.72 6.37
 -9 4 -1 99.02 8.86
 -9 4 -2 336.75 11.81
 -9 4 -2 324.64 16.73
 -9 4 -3 7.65 1.81
 -9 4 -3 5.61 2.2
 -9 4 -4 -0.53 0.89
 -9 4 -4 3.1 1.63
 -9 4 -5 -0.24 0.53
 -9 4 -5 -1.71 2.07
 -9 4 -6 37.75 3.94
 -9 4 -6 29.82 5.69
 -9 4 -7 1.67 1.03
 -9 4 -7 0.64 1.86
 -9 4 -8 39.1 7.23
 -9 4 -9 4.05 2.69
 -9 3 10 -1.13 2.85
 -9 3 9 21.55 5.98
 -9 3 9 20.18 2.79
 -9 3 8 3.49 1.13
 -9 3 8 5.62 3.11
 -9 3 7 30.8 6.15
 -9 3 7 20.42 2.85
 -9 3 6 38.81 3.91
 -9 3 6 50.92 7.58
 -9 3 5 0.3 1.16
 -9 3 5 1.9 0.73
 -9 3 4 2.22 0.9
 -9 3 4 3.42 1.16
 -9 3 3 8.24 2.45
 -9 3 3 5.69 1.6
 -9 3 2 77.84 5.48
 -9 3 2 86.75 7.17
 -9 3 1 0.59 0.6
 -9 3 1 1.72 0.74
 -9 3 0 34.57 3.71
 -9 3 0 46.43 5.52
 -9 3 -1 105.24 6.42
 -9 3 -1 119.63 9.4
 -9 3 -2 -0.62 1.44
 -9 3 -2 2.1 1.12
 -9 3 -3 73.91 5.43
 -9 3 -3 70.52 7.81
 -9 3 -4 42 4.19
 -9 3 -4 44.22 6.29
 -9 3 -5 5.78 2.49
 -9 3 -5 4.65 1.55
 -9 3 -6 139.92 7.7
 -9 3 -6 145.33 12.65
 -9 3 -7 2.33 1.06
 -9 3 -7 4.62 3.1
 -9 3 -8 1 1.6
 -9 2 11 0.74 2.2
 -9 2 10 -2.62 2.43
 -9 2 9 3.66 2.62
 -9 2 9 0.31 0.6
 -9 2 8 30.54 6.69
 -9 2 8 23.91 3.03
 -9 2 7 6.53 3.33
 -9 2 7 8.43 1.85
 -9 2 6 2.4 1.84
 -9 2 6 0.43 0.82
 -9 2 6 1.84 1.13
 -9 2 5 74.1 6.14
 -9 2 5 71.01 5.28
 -9 2 5 81.95 8.95
 -9 2 4 8.26 2.64
 -9 2 4 4.74 1.42
 -9 2 4 7.55 1.83
 -9 2 3 125.85 8.07
 -9 2 3 129.18 7.23
 -9 2 3 138.4 9.77
 -9 2 2 209.19 10.31
 9 -2 -2 200.96 10.87
 -9 2 2 182.29 8.58
 -9 2 2 224.09 11.22
 9 -2 -1 12.71 2.95
 -9 2 1 9.39 2.42
 -9 2 1 9.21 2.04
 -9 2 0 1.32 0.83
 9 -2 0 2.3 1.17
 -9 2 0 1.36 0.58
 -9 2 -1 3.46 1.45
 9 -2 1 3.78 1.89
 -9 2 -1 3.59 0.99
 -9 2 -1 2.58 1.1
 -9 2 -2 47.14 5.03
 9 -2 2 43.66 6.22
 -9 2 -2 40.8 4.18
 -9 2 -2 40.1 5.37
 9 -2 3 37.99 6.29
 -9 2 -3 35.16 3.81
 -9 2 -3 31.86 5.07
 9 -2 4 28.59 5.82
 -9 2 -4 29.45 3.47
 -9 2 -4 33.9 5.53
 9 -2 5 22.11 5.49
 -9 2 -5 17.36 2.69
 -9 2 -5 23.24 4.82
 -9 2 -6 7.35 2.87
 -9 2 -6 6.44 1.69
 -9 2 -7 30.78 6.03
 -9 2 -8 2.45 2
 -9 1 11 9.33 4.95
 -9 1 10 2.15 2
 -9 1 10 0.57 0.65
 -9 1 9 2.25 2.5
 -9 1 9 -0.68 0.88
 -9 1 9 -0.53 0.83
 -9 1 8 18.8 5.6
 -9 1 8 13.99 2.72
 -9 1 8 13.77 2.45
 -9 1 7 -0.54 1.68
 -9 1 7 -2.18 1.49
 -9 1 7 -1.04 0.96
 -9 1 6 -0.77 1.53
 -9 1 6 0.87 0.68
 -9 1 6 0.73 0.64
 -9 1 5 32.21 4.06
 -9 1 5 28.94 3.43
 -9 1 5 32.98 6.02
 -9 1 4 28.72 3.82
 -9 1 4 24.45 3.09
 -9 1 4 27.72 5.15
 -9 1 3 8.51 2.62
 9 -1 -3 4.09 1.68
 -9 1 3 6.95 1.89
 -9 1 3 5.33 1.44
 -9 1 2 26.98 3.78
 9 -1 -2 23.48 4.43
 -9 1 2 19.31 2.78
 -9 1 1 123.53 7.91
 9 -1 -1 104.57 9.65
 -9 1 1 105.46 6.47
 9 -1 0 -2.49 2.15
 -9 1 0 2.37 1.35
 -9 1 0 -0.52 0.97
 9 -1 1 -1.54 2.27
 -9 1 -1 -0.67 0.73
 -9 1 -1 -1.39 0.99
 -9 1 -1 -0.37 0.89
 -9 1 -2 1.12 0.72
 9 -1 2 0.18 1.53
 -9 1 -2 0.6 0.69
 -9 1 -2 2.42 1.56
 -9 1 -3 10.46 2.35
 9 -1 3 8.19 3.06
 -9 1 -3 10.71 2.29
 -9 1 -3 11.19 3.07
 -9 1 -4 2.4 1.06
 9 -1 4 3.03 2.27
 -9 1 -4 1.75 0.89
 -9 1 -4 5.73 2.57
 9 -1 5 4.22 2.63
 -9 1 -5 0.77 0.82
 9 -1 6 2.48 2.77
 -9 1 -6 -0.26 0.72
 9 -1 7 -1.29 1.44
 -9 0 11 52.96 10.71
 -9 0 10 3.12 2.8
 -9 0 10 5.17 1.83
 -9 0 10 5.33 1.69
 -9 0 9 11.7 4.75
 -9 0 9 14.67 2.92
 -9 0 9 10.72 2.11
 -9 0 8 2.39 1.69
 -9 0 8 1.54 1.09
 -9 0 8 3.06 1.2
 -9 0 7 2.38 2.3
 -9 0 7 4.86 1.72
 -9 0 7 2.01 1.11
 -9 0 6 24.04 3.66
 -9 0 6 35.57 7.12
 -9 0 5 13.94 4.32
 9 0 -5 17.96 4.21
 -9 0 5 16.21 2.94
 -9 0 4 4.36 2.45
 9 0 -4 5.14 2.13
 -9 0 4 9.63 2.2
 -9 0 3 18.71 3.2
 9 0 -3 16.84 3.98
 -9 0 2 32.6 4.15
 9 0 -2 25.09 5.12
 9 0 -1 0.7 1.2
 -9 0 1 1.8 1.05
 -9 0 0 26.36 3.95
 9 0 0 38.89 6.94
 -9 0 -1 47.33 5.03
 9 0 1 42.87 7.38
 -9 0 -1 44.67 5.28
 -9 0 -2 93.48 7.15
 9 0 2 69.55 9.89
 -9 0 -2 73.71 5.7
 -9 0 -2 79.72 7.46
 -9 0 -3 126.93 8.42
 9 0 3 120.52 13.5
 -9 0 -3 103.01 6.73
 -9 0 -4 25.22 3.8
 -9 0 -4 22.68 3.23
 9 0 4 22.85 6.2
 -9 0 -5 1.65 0.92
 9 0 5 1.77 1.62
 -9 0 -5 4.06 1.43
 9 0 6 10.72 4.61
 9 0 7 -1.79 2.29
 -9 -1 11 9.79 4.95
 -9 -1 11 11.84 2.71
 -9 -1 10 0.4 0.84
 -9 -1 10 -1.24 1.24
 -9 -1 9 32.43 4.33
 -9 -1 9 28.86 7.53
 -9 -1 8 1.91 1.49
 -9 -1 8 6.39 2.04
 -9 -1 7 55.71 9.42
 -9 -1 7 70.03 6.23
 -9 -1 6 42.8 4.94
 -9 -1 6 35.6 7.34
 -9 -1 5 -2.95 2.98
 9 1 -5 0.25 1.3
 -9 -1 5 1.14 1.13
 -9 -1 4 -2.38 2.64
 9 1 -4 1.79 1.88
 -9 -1 4 1.66 1.3
 9 1 -3 14.4 4.21
 -9 -1 3 16.05 3.05
 9 1 -2 3.62 1.85
 -9 -1 2 3.84 1.71
 9 1 -1 0.63 1.39
 -9 -1 1 4.68 1.78
 9 1 0 4.35 2.81
 -9 -1 0 8.11 2.29
 9 1 1 5.82 2.96
 -9 -1 -1 13.47 2.9
 -9 -1 -2 31.83 4.34
 9 1 2 28.79 6.79
 9 1 3 2.37 2.42
 -9 -1 -3 0.89 1.21
 9 1 4 5.1 3.6
 -9 -1 -4 4.24 1.72
 -9 -1 -4 4.69 1.63
 9 1 5 24.39 7.07
 9 1 6 3.96 3.34
 -9 -2 11 -8.77 4.81
 -9 -2 11 0.22 0.79
 -9 -2 10 6.34 3.19
 -9 -2 10 9.17 2.48
 -9 -2 9 -1.13 3.52
 -9 -2 9 4.69 1.8
 -9 -2 8 101.97 14.15
 -9 -2 8 111.77 8.1
 -9 -2 7 78.88 12.04
 -9 -2 7 98.12 7.45
 -9 -2 6 27.66 3.91
 9 2 -6 28.06 6.13
 -9 -2 6 16.04 5.34
 9 2 -5 2.85 1.67
 -9 -2 5 6.03 2.13
 -9 -2 4 1.66 1.22
 9 2 -4 4.02 2.72
 9 2 -3 0.24 1.75
 -9 -2 3 3.66 1.77
 9 2 -2 1.43 2.05
 -9 -2 2 4 1.71
 9 2 -1 0.91 1.54
 -9 -2 1 3.34 1.55
 9 2 0 0.34 2.48
 -9 -2 0 1.07 1.23
 9 2 1 11.27 4.62
 -9 -2 -1 11 2.73
 9 2 2 0.99 1.77
 -9 -2 -2 1.09 1.28
 9 2 3 12.05 5.26
 -9 -2 -3 8.47 2.35
 9 2 4 1.06 2.51
 -9 -2 -4 -0.46 1.07
 9 2 5 1.68 1.73
 -9 -3 11 2.86 1.32
 -9 -3 10 -1.84 3.68
 -9 -3 10 0.04 0.84
 -9 -3 9 -1.55 3.91
 -9 -3 9 3.98 1.79
 -9 -3 8 8.38 2.55
 -9 -3 8 -0.74 3.19
 9 3 -7 17.44 5.43
 -9 -3 7 11.14 4.75
 9 3 -6 10.85 3.98
 -9 -3 6 14.64 5.21
 9 3 -5 0.62 1.5
 9 3 -4 7.27 3.65
 9 3 -3 13.42 4.8
 9 3 -2 17.14 5.36
 9 3 -1 17.98 6.02
 -9 -3 0 13.52 3.1
 9 3 0 24.6 6.99
 9 3 1 12.43 5.22
 -9 -3 -1 17.26 3.3
 9 3 2 5.02 3.43
 -9 -3 -2 7.4 2.2
 9 3 3 11.33 5.16
 -9 -3 -3 7.86 2.53
 -9 -4 10 -5.62 5.48
 -9 -4 9 -0.83 2.09
 9 4 -8 1.92 2.42
 -9 -4 8 1.19 1.81
 9 4 -7 39.57 8.4
 9 4 -6 2.83 2.3
 9 4 -5 4.45 2.74
 9 4 -4 4.61 3
 9 4 -3 2.63 2.21
 9 4 -2 2.83 2.78
 9 4 -1 4.37 2.99
 9 4 0 -0.9 2.27
 -9 -4 -1 3.7 1.88
 9 4 1 0.74 2.13
 9 5 -6 -1.16 2.85
 9 5 -5 11.41 5.09
 9 5 -4 2.29 2.98
 -10 11 -1 1.98 1.68
 -10 11 -2 4.64 1.96
 -10 11 -3 3.36 1.88
 -10 10 3 33.01 4.85
 -10 10 2 37.35 5.11
 -10 10 1 1.16 1.28
 -10 10 0 1.08 0.8
 -10 10 -1 1.07 1.1
 -10 10 -2 3.39 1.76
 -10 10 -3 3.28 1.74
 -10 10 -4 37.75 5.07
 -10 10 -5 2.49 1.5
 -10 10 -6 2.13 1.42
 -10 10 -7 3.42 1.79
 -10 10 -8 3.23 1.75
 -10 9 5 9.34 3.76
 -10 9 4 4.31 1.79
 -10 9 4 -0.6 2.16
 -10 9 3 22.52 3.84
 -10 9 2 -0.74 1.02
 -10 9 1 7.61 2.28
 -10 9 0 0.7 0.98
 -10 9 -1 2.85 1.63
 -10 9 -2 76.44 7.01
 -10 9 -3 4.1 1.68
 -10 9 -4 21.06 3.68
 -10 9 -5 8.6 2.36
 -10 9 -6 0.34 0.99
 -10 9 -6 0.81 0.84
 -10 9 -7 7.26 2.38
 -10 9 -7 7.61 3.57
 -10 8 6 28.26 7.21
 -10 8 5 16.31 5.25
 -10 8 4 11.67 4.26
 -10 8 3 0.27 0.86
 -10 8 3 0.78 1.55
 -10 8 2 36.54 4.8
 -10 8 1 0.21 1.09
 -10 8 0 3.24 1.7
 -10 8 -1 -0.82 1.01
 -10 8 -2 19.63 3.6
 -10 8 -3 52.53 5.69
 -10 8 -4 3.59 1.52
 -10 8 -5 -1.05 1.83
 -10 8 -5 2.18 1.09
 -10 8 -6 -0.39 1.87
 -10 8 -7 0.03 1.56
 -10 7 7 6.66 4.04
 -10 7 6 2.89 2.39
 -10 7 5 22.35 5.81
 -10 7 4 6.24 1.94
 -10 7 4 8.17 3.17
 -10 7 3 11.17 2.48
 -10 7 3 11.19 3.65
 -10 7 2 34.82 4.15
 -10 7 2 34.08 6.17
 -10 7 1 -0.48 0.92
 -10 7 0 36.4 4.24
 -10 7 -1 11.14 2.47
 -10 7 -2 18.41 3.02
 -10 7 -3 -0.19 1.24
 -10 7 -3 3.01 1.48
 -10 7 -4 9.86 3.54
 -10 7 -4 6.39 2.06
 -10 7 -5 0.16 1
 -10 7 -6 0.92 2.13
 -10 7 -7 18.91 5.36
 -10 7 -8 -2.95 2.5
 -10 6 8 -4.71 3.02
 -10 6 7 16.44 5.33
 -10 6 7 18.42 3.08
 -10 6 6 13 2.44
 -10 6 6 7.44 3.25
 -10 6 5 0.14 0.97
 -10 6 5 -6.31 2.94
 -10 6 4 37.2 4.16
 -10 6 4 45.58 7.21
 -10 6 3 57.33 5.13
 -10 6 3 56.62 7.8
 -10 6 2 158 8.51
 -10 6 2 179.41 13.33
 -10 6 1 75.29 5.95
 -10 6 1 82.89 8.22
 -10 6 0 0.02 0.82
 -10 6 -1 18.62 3.04
 -10 6 -2 0.65 1.17
 -10 6 -2 2.53 1.25
 -10 6 -3 17.41 4.6
 -10 6 -3 17.16 2.88
 -10 6 -4 12.48 3.95
 -10 6 -4 11.71 2.33
 -10 6 -5 6.31 2.76
 -10 6 -5 6.09 1.86
 -10 6 -6 2.02 2.36
 -10 6 -6 2.74 1.4
 -10 6 -7 5.09 2.84
 -10 6 -7 2.08 1.12
 -10 6 -8 -0.02 1.57
 -10 5 9 5.67 3.91
 -10 5 8 1.73 1.09
 -10 5 8 1.28 1.87
 -10 5 7 3.21 1.32
 -10 5 7 4.26 2.86
 -10 5 6 1.19 0.86
 -10 5 6 0.98 1.63
 -10 5 5 -0.07 0.6
 -10 5 5 -5.71 2.68
 -10 5 4 -0.42 0.73
 -10 5 4 -0.6 1.55
 -10 5 3 14.06 2.45
 -10 5 3 22.94 4.68
 -10 5 2 22.95 3.13
 -10 5 2 31.64 5.04
 -10 5 1 1.9 1.06
 -10 5 0 12.34 2.36
 -10 5 -1 39.8 4.21
 -10 5 -1 37.65 6.01
 -10 5 -2 1.18 1.4
 -10 5 -2 5.16 1.42
 -10 5 -3 2.66 2.15
 -10 5 -3 -0.14 0.7
 -10 5 -4 8.15 3.1
 -10 5 -4 5.32 1.61
 -10 5 -5 10.77 3.67
 -10 5 -5 9.2 2.17
 -10 5 -6 1.12 1.67
 -10 5 -6 1.65 0.99
 -10 5 -7 0.67 0.94
 -10 5 -7 2.44 1.19
 -10 5 -8 0.82 1.52
 -10 4 9 0.66 1.65
 -10 4 8 -0.09 0.73
 -10 4 8 1.4 1.7
 -10 4 7 1.16 0.74
 -10 4 7 7.98 3.53
 -10 4 6 9.37 2.13
 -10 4 6 10.44 3.4
 -10 4 5 0.44 0.62
 -10 4 5 2.44 1.33
 -10 4 4 0.48 1.13
 -10 4 4 -2.82 1.65
 -10 4 3 17.48 3.66
 -10 4 3 11.85 2.2
 -10 4 2 5.22 1.16
 -10 4 1 8.71 1.95
 -10 4 0 -0.72 1.07
 -10 4 0 -0.54 1.07
 -10 4 -1 6.53 2.3
 -10 4 -1 5.33 1.59
 -10 4 -2 17.98 4.09
 -10 4 -2 17.6 2.89
 -10 4 -3 16.39 2.87
 -10 4 -3 16.98 4.18
 -10 4 -4 0.5 0.85
 -10 4 -4 -1.88 1.16
 -10 4 -5 2.63 1.17
 -10 4 -5 1.66 1.14
 -10 4 -6 5.18 1.58
 -10 4 -6 5.12 2.38
 -10 4 -7 -0.03 1.43
 -10 4 -8 11.28 4.21
 -10 3 10 -0.52 2.73
 -10 3 9 1.7 1.11
 -10 3 9 4.28 2.32
 -10 3 8 6.43 3.24
 -10 3 8 6.03 1.69
 -10 3 7 30.86 6.32
 -10 3 7 20.82 3.13
 -10 3 6 6.68 2.87
 -10 3 6 8.23 1.93
 -10 3 5 1.13 1.31
 -10 3 5 2.42 0.91
 -10 3 4 0.43 0.83
 -10 3 4 0.78 0.71
 -10 3 3 19.6 3.01
 -10 3 2 12.3 2.34
 -10 3 1 48.29 4.65
 -10 3 0 0.86 0.89
 -10 3 -1 5.18 2.17
 -10 3 -1 5.21 1.67
 -10 3 -2 6.37 2.38
 -10 3 -2 6.58 1.77
 -10 3 -3 22.44 3.2
 -10 3 -3 20.55 4.53
 -10 3 -4 0.63 0.67
 -10 3 -4 0.37 1
 -10 3 -5 1.56 1.63
 -10 3 -5 -0.82 1.06
 -10 3 -6 6.41 1.93
 -10 3 -6 5.81 2.7
 -10 3 -7 4.92 2.79
 -10 2 10 0.29 1.48
 -10 2 9 28.76 6.68
 -10 2 9 23.19 3.23
 -10 2 8 1.65 1.7
 -10 2 8 -1.09 1
 -10 2 7 3.02 2.62
 -10 2 7 0.94 0.91
 -10 2 6 1.27 1.56
 -10 2 6 -1.23 1.75
 -10 2 6 -0.02 0.64
 -10 2 5 4.26 2.42
 -10 2 5 2.41 0.93
 -10 2 5 3.56 1.46
 -10 2 4 9.85 3.07
 -10 2 4 7.17 2.16
 -10 2 4 6.69 1.88
 -10 2 3 -0.73 1.37
 -10 2 3 -0.02 0.74
 -10 2 2 4.79 1.74
 -10 2 2 5.92 1.75
 -10 2 1 78.68 6.87
 -10 2 1 70.31 5.76
 -10 2 0 4.68 1.6
 -10 2 0 1.44 1.04
 -10 2 -1 2.47 1.05
 -10 2 -1 3.35 1.39
 -10 2 -2 1.78 1.2
 -10 2 -2 -0.49 1.27
 -10 2 -3 2.85 1.12
 -10 2 -3 4.9 2.08
 -10 2 -4 10.18 2.2
 -10 2 -4 10.32 3.24
 -10 2 -5 -2.67 1.36
 -10 2 -5 -0.48 1.34
 -10 2 -6 12.54 3.98
 -10 2 -6 9.49 2.17
 -10 2 -7 2.59 2.2
 -10 1 10 6.83 4.24
 -10 1 10 1.67 0.96
 -10 1 9 12.56 5.03
 -10 1 9 7.92 2.26
 -10 1 9 7.67 1.94
 -10 1 8 1.09 1.78
 -10 1 8 -2.13 1.81
 -10 1 8 1.39 1.2
 -10 1 7 0.36 1.82
 -10 1 7 3.06 1.59
 -10 1 7 1.24 0.81
 -10 1 6 -2.51 2.28
 -10 1 6 -1.47 1.43
 -10 1 6 -0.86 1.12
 -10 1 5 1.22 2.27
 -10 1 5 -1.89 1.55
 -10 1 5 0.14 0.7
 -10 1 4 3.55 1.68
 -10 1 4 4.03 1.52
 -10 1 3 13.46 2.9
 -10 1 3 14.06 2.6
 -10 1 2 10.77 2.58
 -10 1 2 7.71 2.04
 -10 1 1 7.4 2.26
 -10 1 1 6.64 1.88
 -10 1 0 13.92 2.89
 -10 1 0 15.05 2.69
 -10 1 -1 -0.65 0.96
 -10 1 -1 -1.55 1.22
 -10 1 -2 2.92 1.3
 -10 1 -2 6.06 1.78
 -10 1 -3 0.64 0.83
 -10 1 -3 2.58 1.31
 -10 1 -4 4.64 1.63
 -10 1 -4 5.25 2.61
 -10 1 -5 -0.8 1.15
 -10 1 -5 0.66 1.52
 -10 1 -6 0.86 1.19
 -10 0 10 5.56 4.04
 -10 0 10 2.16 1.36
 -10 0 10 4.08 1.56
 -10 0 9 0.82 1.87
 -10 0 9 0.82 0.83
 -10 0 9 0.2 0.78
 -10 0 8 -0.44 1.7
 -10 0 8 3.72 1.6
 -10 0 8 3.04 1.49
 -10 0 7 0.41 2.21
 -10 0 7 -0.92 1.24
 -10 0 7 0.66 0.86
 -10 0 6 0.47 1.22
 -10 0 6 4.6 1.71
 -10 0 6 5.87 1.72
 -10 0 5 1.43 0.99
 -10 0 5 1.25 0.94
 -10 0 4 17.09 3.22
 10 0 -3 7.52 2.9
 -10 0 3 9.37 2.29
 10 0 -2 1.12 1.53
 -10 0 2 2.14 1.53
 10 0 -1 -0.88 1.78
 -10 0 1 -1.12 1.33
 -10 0 1 0.9 0.61
 -10 0 0 17.82 3.38
 -10 0 0 12.2 2.63
 -10 0 -1 2.63 1.47
 -10 0 -1 1.53 1.08
 -10 0 -2 14.22 3.14
 -10 0 -2 12.45 2.58
 -10 0 -3 19.97 3.6
 -10 0 -3 16.49 3.06
 -10 0 -4 16.6 3.31
 -10 0 -4 14.68 2.89
 -10 -1 10 3.44 1.79
 -10 -1 10 1.72 1.12
 -10 -1 9 13.48 5.35
 -10 -1 9 15.41 3.32
 -10 -1 9 13.9 2.72
 -10 -1 8 1.04 2.34
 -10 -1 8 4.99 2.01
 -10 -1 7 5.38 3.12
 -10 -1 7 6.97 2.16
 -10 -1 6 8.49 2.51
 10 1 -5 0.64 1.3
 -10 -1 5 1.64 1.54
 10 1 -4 5.71 2.92
 -10 -1 4 5.99 2.16
 10 1 -3 9.4 3.76
 -10 -1 3 11.95 3.01
 10 1 -2 3.29 2.56
 -10 -1 2 1.35 1.32
 10 1 -1 5.86 3.12
 -10 -1 1 7.99 2.42
 10 1 0 0.57 1.65
 -10 -1 0 1.4 1.17
 10 1 1 -1.7 2.76
 -10 -1 -1 0.07 0.87
 10 1 2 14.09 5.11
 -10 -1 -2 12.48 3.01
 -10 -1 -2 13.69 2.77
 10 1 3 16.61 6.15
 -10 -1 -3 22.91 3.88
 -10 -1 -3 18.92 3.19
 -10 -1 -4 12.5 3.07
 -10 -1 -4 12.77 2.8
 -10 -2 10 3.81 2.77
 -10 -2 9 -3.76 4.71
 -10 -2 9 1.12 1.54
 -10 -2 8 54.21 6.11
 -10 -2 7 46.3 5.67
 -10 -2 6 35.42 4.9
 10 2 -6 28.09 6.6
 10 2 -5 -3.08 2.62
 -10 -2 5 2.58 1.57
 10 2 -4 -1.02 2.75
 -10 -2 4 0.95 1.16
 10 2 -3 23.75 6.26
 -10 -2 3 23.52 3.91
 10 2 -2 1.58 1.47
 -10 -2 2 -1.62 1.13
 10 2 -1 -2.28 2.56
 -10 -2 1 2.86 1.47
 10 2 0 0.9 1.74
 -10 -2 0 1.95 1.45
 10 2 1 2.21 2.27
 -10 -2 -1 0.4 0.94
 10 2 2 1.15 1.65
 -10 -2 -2 0.68 0.91
 10 2 3 0.88 1.93
 -10 -2 -3 1.76 1.35
 10 3 -7 10.7 4.57
 10 3 -6 7.1 3.53
 10 3 -5 14.97 5.1
 10 3 -4 1.77 1.51
 10 3 -3 0.53 2.83
 10 3 -2 3.75 3.24
 10 3 -1 10.49 4.75
 10 3 0 -1.04 2.43
 10 3 1 1.87 2.27
 10 4 -6 -3.69 3.06
 10 4 -5 4.56 3.2
 10 4 -4 3.13 2.85
 10 4 -3 5.9 3.41
 -11 9 5 -1.35 2.46
 -11 9 4 6.36 3.46
 -11 9 1 1.89 1.47
 -11 9 0 4.64 1.91
 -11 9 -1 4.51 1.75
 -11 9 -2 18.9 3.68
 -11 9 -3 12.01 3.11
 -11 9 -4 41.57 5.49
 -11 9 -6 7.55 3.78
 -11 8 6 10.95 4.47
 -11 8 5 33.67 7.75
 -11 8 4 -0.99 2.46
 -11 8 3 1.97 1.12
 -11 8 -5 -0.65 1.26
 -11 8 -6 -0.22 1.64
 -11 7 7 7.09 3.57
 -11 7 6 0.08 2.64
 -11 7 5 0.73 0.91
 -11 7 5 1.69 1.95
 -11 7 4 10 2.34
 -11 7 4 12.15 3.92
 -11 7 3 1.99 1.25
 -11 7 3 -0.38 1.86
 -11 7 2 13.03 2.69
 -11 7 1 8.37 2.17
 -11 7 0 1.6 1.35
 -11 7 -1 6.33 1.87
 -11 7 -2 1.89 1.54
 -11 7 -3 1.87 2
 -11 7 -3 3.39 1.69
 -11 7 -4 1.99 1.77
 -11 7 -4 1.74 1.02
 -11 7 -5 1.96 2.19
 -11 7 -5 0.22 0.76
 -11 7 -6 3.81 2.8
 -11 7 -7 9.03 3.78
 -11 6 8 6.48 3.1
 -11 6 7 0.74 1.18
 -11 6 7 3.16 3.18
 -11 6 6 2.3 1.34
 -11 6 6 0.49 1.34
 -11 6 5 6.9 2.03
 -11 6 5 5.57 2.72
 -11 6 4 4.73 1.72
 -11 6 4 5.79 2.79
 -11 6 3 12.98 2.64
 -11 6 2 67.31 5.98
 -11 6 1 67.09 5.92
 -11 6 0 14.57 2.76
 -11 6 -1 -1.35 0.92
 -11 6 -2 8.22 3.19
 -11 6 -2 -0.17 1
 -11 6 -3 3.24 1.97
 -11 6 -3 3.87 1.6
 -11 6 -4 11.18 3.73
 -11 6 -4 16.16 2.99
 -11 6 -5 -0.14 0.85
 -11 6 -5 -0.26 0.88
 -11 6 -6 -0.87 1.63
 -11 6 -6 0.39 0.82
 -11 6 -7 -2.56 3.03
 -11 6 -7 -0.33 0.76
 -11 5 8 -0.87 0.88
 -11 5 8 6.44 3.98
 -11 5 7 4.3 1.7
 -11 5 7 7.39 3.68
 -11 5 6 0.98 1
 -11 5 6 0.4 1.44
 -11 5 5 3.41 1.19
 -11 5 5 1.41 1.11
 -11 5 4 8.99 2.14
 -11 5 3 0.64 0.71
 -11 5 2 12.31 2.49
 -11 5 1 17.69 3.03
 -11 5 0 9.07 2.21
 -11 5 -1 -1.33 1.28
 -11 5 -2 9.33 2.15
 -11 5 -2 8.42 3.2
 -11 5 -3 35.81 4.35
 -11 5 -3 30.82 6.03
 -11 5 -4 10.87 3.75
 -11 5 -4 8.43 2.25
 -11 5 -5 -1.24 1.57
 -11 5 -5 0.49 0.95
 -11 5 -6 2.88 2.47
 -11 5 -6 4.69 1.68
 -11 5 -7 0.76 1.61
 -11 4 9 -0.48 1.28
 -11 4 8 2.54 1.13
 -11 4 8 0.7 1.56
 -11 4 7 30.37 6.26
 -11 4 7 22.54 3.33
 -11 4 6 -0.02 0.77
 -11 4 6 1.53 2.13
 -11 4 5 16.83 4.35
 -11 4 5 10.01 2.25
 -11 4 4 2.48 1.02
 -11 4 3 1.75 0.84
 -11 4 2 -2.18 1.42
 -11 4 1 10.63 2.31
 -11 4 0 23.64 3.58
 -11 4 -1 25.44 3.71
 -11 4 -2 23.06 3.63
 -11 4 -3 0.57 0.87
 -11 4 -3 1.97 1.48
 -11 4 -4 7.55 3.01
 -11 4 -4 9.86 2.4
 -11 4 -5 9.93 3.6
 -11 4 -5 9.37 2.28
 -11 4 -6 2.57 1.08
 -11 4 -6 4.24 2.82
 -11 4 -7 7.95 3.88
 -11 3 9 3.09 1.29
 -11 3 9 7.55 3.55
 -11 3 8 -3.4 2.86
 -11 3 8 2.59 1.37
 -11 3 7 -1.2 1.84
 -11 3 7 -0.26 0.89
 -11 3 6 29.59 5.95
 -11 3 6 24.6 3.57
 -11 3 5 35.7 4.22
 -11 3 4 -1.42 1.21
 -11 3 3 1.37 1
 -11 3 2 -0.21 0.85
 -11 3 1 4.64 1.58
 -11 3 0 -1.02 1.12
 -11 3 -1 5.6 1.88
 -11 3 -2 0.24 0.98
 -11 3 -3 5.59 1.75
 -11 3 -4 0.81 0.97
 -11 3 -5 0.84 1.47
 -11 3 -5 3.26 1.48
 -11 3 -6 0.34 1.47
 -11 2 9 6.91 3.49
 -11 2 9 1.21 0.85
 -11 2 8 4.53 3.13
 -11 2 8 0.39 0.77
 -11 2 7 24 5.74
 -11 2 7 18.3 3.09
 -11 2 6 3.81 1.65
 -11 2 5 -1.48 1.68
 -11 2 5 -0.16 0.65
 -11 2 4 5.43 1.88
 -11 2 4 7.69 2.07
 -11 2 3 -1.14 1.47
 -11 2 3 -0.2 0.8
 -11 2 2 12.24 2.84
 -11 2 2 11.27 2.41
 -11 2 1 29.01 4.51
 -11 2 1 20.71 3.4
 -11 2 0 2.41 1.61
 -11 2 0 3.34 1.39
 -11 2 -1 1.41 0.97
 -11 2 -2 7.03 2.03
 -11 2 -3 13.36 2.68
 -11 2 -4 -1.93 1.3
 -11 2 -5 -0.08 0.62
 -11 1 9 0.52 1.22
 -11 1 9 0.78 1.02
 -11 1 8 1.23 0.91
 -11 1 8 2.72 1.21
 -11 1 7 4.69 1.68
 -11 1 7 8.14 2.22
 -11 1 6 4.19 1.78
 -11 1 6 5.91 1.82
 -11 1 5 0.57 0.94
 -11 1 5 2.19 1.36
 -11 1 4 5.31 1.94
 -11 1 4 3.64 1.36
 -11 1 3 -0.63 1.22
 -11 1 3 2.02 1.27
 -11 1 2 0.73 0.98
 -11 1 2 1.1 0.95
 -11 1 1 -0.68 1.25
 -11 1 1 -1.34 1.38
 -11 1 0 9.99 2.79
 -11 1 0 8.17 2.23
 -11 1 -1 -3.14 2.05
 -11 1 -1 -0.59 0.95
 -11 1 -2 7.61 2.41
 -11 1 -2 6.79 2.01
 -11 1 -3 3.41 1.68
 -11 1 -4 -0.13 0.87
 -11 0 9 -0.51 0.76
 -11 0 8 5.25 1.91
 -11 0 8 7.22 1.93
 -11 0 7 0.77 1.18
 -11 0 7 3.01 1.61
 -11 0 6 2.6 1.63
 -11 0 6 5.67 1.95
 -11 0 5 -0.98 1.86
 -11 0 5 4.02 1.74
 -11 0 4 -1.89 1.48
 -11 0 4 -0.38 0.83
 -11 0 3 8.27 2.45
 -11 0 3 8.81 2.3
 -11 0 2 8.08 2.55
 -11 0 2 9.97 2.45
 -11 0 1 10.98 2.76
 -11 0 1 9.3 2.25
 -11 0 0 19.36 4
 -11 0 0 11.49 2.72
 -11 0 -1 11.74 3.06
 -11 0 -1 9.5 2.43
 -11 0 -2 16.96 3.63
 -11 0 -3 16.52 3.67
 -11 -1 4 2.06 1.69
 -11 -1 3 2.22 1.74
 -11 -1 2 5.41 2.23
 -11 -1 1 16.05 3.52
 -12 8 -5 4.61 3.29
 -12 7 4 9.45 2.54
 -12 7 3 2.58 1.49
 -12 7 2 7.75 2.43
 -12 7 1 8.85 2.38
 -12 7 0 2.26 1.09
 -12 7 -1 -1.7 1.46
 -12 7 -2 -0.47 0.91
 -12 7 -4 1.33 2.4
 -12 7 -5 13.76 4.79
 -12 6 7 0.05 2.04
 -12 6 6 3.35 1.52
 -12 6 5 13.43 2.84
 -12 6 4 4.75 1.66
 -12 6 3 52.97 5.55
 -12 6 2 39.08 4.82
 -12 6 1 33.39 4.4
 -12 6 0 22.43 3.61
 -12 6 -1 2.1 1.15
 -12 6 -2 2.92 1.65
 -12 6 -3 15.16 3.09
 -12 6 -4 -1.21 1.74
 -12 6 -5 11.08 4.17
 -12 6 -6 -0.14 1.22
 -12 5 7 0.72 0.76
 -12 5 6 0.14 0.74
 -12 5 5 10.48 2.39
 -12 5 4 1.43 1.16
 -12 5 3 13.7 2.91
 -12 5 2 3.59 1.43
 -12 5 1 39.28 4.76
 -12 5 0 9.08 2.47
 -12 5 -1 21.28 3.49
 -12 5 -2 0.61 0.98
 -12 5 -3 0.97 0.97
 -12 4 7 5.51 1.92
 -12 4 6 2.67 1.23
 -12 4 5 6.77 1.98
 -12 4 4 -0.44 1.21
 -12 4 3 16.01 2.98
 -12 4 2 8.61 2.29
 -12 4 1 14.75 2.94
 -12 4 0 -0.68 0.99
 -12 4 -1 -1.47 1.17
 -12 4 -2 8.7 2.42
 -12 3 7 50.11 5.45
 -12 3 6 12.16 2.64
 -12 3 5 -1.09 1.12
 -12 3 4 0.38 0.82
 -12 3 3 11.19 2.59
 -12 3 2 10.22 2.5
 -12 3 1 0.09 0.84
 -12 3 0 22.59 3.65
 -12 3 -1 2.07 0.92
 -12 2 3 -0.84 1.4
 -12 2 2 3.88 2.09

_iucr_refine_instructions_details
;
    red2.res created by SHELXL-2014/7

TITL red2_a.res in P-1
REM Old TITL RED 2 in P-1
REM SHELXT solution in P-1
REM R1 0.217, Rweak 0.018, Alpha 0.065, Orientation as input
REM Formula found by SHELXT: C22 N2
CELL 0.71073 9.896 9.9489 11.4928 106.668 94.515 113.85
ZERR 1 0.0006 0.0008 0.0007 0.006 0.005 0.007
LATT 1
SFAC C H N
UNIT 44 56 4
 
L.S. 10
PLAN  6
SIZE 0.03 0.02 0.03
CONF
BOND $H
LIST 6
fmap 2 53
MORE -1
ACTA
OMIT 0 50
OMIT 6 0 3
OMIT 6 0 0
OMIT 0 6 3
OMIT 0 -3 6
OMIT -6 0 3
OMIT 3 -3 0
OMIT 3 3 3
OMIT 0 8 4
OMIT -6 -3 3
OMIT 0 3 3
OMIT 0 -4 8
OMIT 3 -6 6
OMIT -3 6 3
OMIT -3 -3 6
REM <olex2.extras>
REM <HklSrc "%.\\RED%202.hkl">
REM </olex2.extras>
 
WGHT    0.085800    0.302300
FVAR       1.56630
N1    3    0.469290    0.748610    0.613913    11.00000    0.04741    0.05332 =
         0.07177    0.03156    0.02044    0.02194
AFIX  43
H1    2    0.382525    0.727950    0.632899    11.00000   -1.20000
AFIX   0
N2    3    0.271831    0.632068    0.746320    11.00000    0.04688    0.04941 =
         0.05545    0.02220    0.01238    0.02256
C3    1    0.488554    0.964124    0.546412    11.00000    0.03756    0.04014 =
         0.05336    0.01469    0.00948    0.01163
C7    1    0.547219    0.964885    0.343805    11.00000    0.05753    0.05325 =
         0.05621    0.02232    0.02011    0.02280
AFIX  43
H7    2    0.562753    1.010764    0.282926    11.00000   -1.20000
AFIX   0
C8    1    0.559204    0.829060    0.326305    11.00000    0.07312    0.05591 =
         0.06387    0.01836    0.02756    0.03037
AFIX  43
H8    2    0.583663    0.783675    0.253573    11.00000   -1.20000
AFIX   0
C9    1    0.535399    0.756792    0.415692    11.00000    0.06712    0.04444 =
         0.07575    0.01988    0.02329    0.02520
AFIX  43
H9    2    0.542617    0.663274    0.401059    11.00000   -1.20000
AFIX   0
C10   1    0.501610    0.821954    0.524445    11.00000    0.04197    0.04241 =
         0.06273    0.02002    0.01449    0.01450
C28   1    0.713854    0.738591    0.645264    11.00000    0.05905    0.10486 =
         0.11585    0.06121    0.03410    0.04247
AFIX 137
H28A  2    0.705496    0.651015    0.576940    11.00000   -1.50000
H28B  2    0.779557    0.751793    0.718024    11.00000   -1.50000
H28C  2    0.754996    0.831886    0.624452    11.00000   -1.50000
AFIX   0
C29   1    0.559465    0.708928    0.670937    11.00000    0.04715    0.04377 =
         0.06948    0.01651    0.01205    0.01876
C30   1    0.515024    0.640391    0.760978    11.00000    0.05168    0.05193 =
         0.07001    0.02405    0.00781    0.02641
AFIX  43
H30   2    0.583729    0.616158    0.799699    11.00000   -1.20000
AFIX   0
C31   1    0.377942    0.605110    0.798016    11.00000    0.05514    0.04647 =
         0.05830    0.02176    0.01005    0.02279
C32   1    0.350407    0.534490    0.899292    11.00000    0.08638    0.11537 =
         0.09209    0.06960    0.02838    0.05750
AFIX 137
H32A  2    0.364082    0.614071    0.976340    11.00000   -1.50000
H32B  2    0.420856    0.492575    0.908919    11.00000   -1.50000
H32C  2    0.248802    0.451991    0.876907    11.00000   -1.50000
AFIX   0
C33   1    0.266970    0.906903    1.064807    11.00000    0.23611    0.08998 =
         0.10028    0.00446   -0.05952    0.03661
AFIX 137
H33A  2    0.178609    0.890335    1.099060    11.00000   -1.50000
H33B  2    0.341011    1.014491    1.103418    11.00000   -1.50000
H33C  2    0.308676    0.840017    1.080072    11.00000   -1.50000
AFIX   0
C34   1    0.223939    0.868982    0.926345    11.00000    0.07991    0.06283 =
         0.07776    0.00360    0.01563    0.03276
AFIX  13
H34   2    0.313729    0.874724    0.893408    11.00000   -1.20000
AFIX   0
C35   1    0.186174    0.990709    0.900230    11.00000    0.12909    0.07132 =
         0.12166    0.03692    0.02197    0.03631
AFIX 137
H35A  2    0.162952    0.967100    0.811889    11.00000   -1.50000
H35B  2    0.271313    1.092139    0.938742    11.00000   -1.50000
H35C  2    0.100105    0.990736    0.933357    11.00000   -1.50000
AFIX   0
C36   1    0.100390    0.704186    0.861610    11.00000    0.06251    0.05984 =
         0.05617    0.01929    0.01425    0.03163
C37   1    0.126137    0.589809    0.776716    11.00000    0.04914    0.05145 =
         0.04922    0.02462    0.01359    0.02398
C38   1    0.010718    0.437642    0.715562    11.00000    0.05341    0.05381 =
         0.06341    0.02399    0.01508    0.02279
C39   1   -0.130606    0.401652    0.742404    11.00000    0.05332    0.06503 =
         0.08955    0.03038    0.01973    0.02053
AFIX  43
H39   2   -0.208867    0.301243    0.702030    11.00000   -1.20000
AFIX   0
C40   1   -0.157884    0.510950    0.827373    11.00000    0.05844    0.08703 =
         0.09407    0.04273    0.03385    0.03583
AFIX  43
H40   2   -0.253449    0.483862    0.845183    11.00000   -1.20000
AFIX   0
C41   1   -0.044260    0.660276    0.886144    11.00000    0.07835    0.08385 =
         0.07237    0.02503    0.03201    0.05041
AFIX  43
H41   2   -0.063992    0.733682    0.943450    11.00000   -1.20000
AFIX   0
C42   1   -0.011450    0.164846    0.654746    11.00000    0.25419    0.07312 =
         0.16588    0.04676    0.08409    0.09025
AFIX 137
H42A  2    0.016049    0.194018    0.743512    11.00000   -1.50000
H42B  2    0.038539    0.104926    0.615679    11.00000   -1.50000
H42C  2   -0.119193    0.102787    0.626499    11.00000   -1.50000
AFIX   0
C43   1    0.036925    0.313228    0.620450    11.00000    0.06342    0.05284 =
         0.08468    0.00953    0.01576    0.02090
AFIX  13
H43   2    0.146022    0.355281    0.623971    11.00000   -1.20000
AFIX   0
C44   1   -0.041427    0.277720    0.490022    11.00000    0.10499    0.11837 =
         0.08144    0.00256    0.01102    0.05242
AFIX 137
H44A  2   -0.147964    0.243857    0.485429    11.00000   -1.50000
H44B  2   -0.026031    0.196197    0.432967    11.00000   -1.50000
H44C  2   -0.000271    0.370457    0.468467    11.00000   -1.50000
AFIX   0
HKLF 4
 
REM  red2_a.res in P-1
REM R1 =  0.0643 for    2559 Fo > 4sig(Fo)  and  0.0800 for all    3376 data
REM    223 parameters refined using      0 restraints
 
END  
     
WGHT      0.0858      0.3023 

REM Highest difference peak  0.308,  deepest hole -0.218,  1-sigma level  0.035
Q1    1   0.2902  0.6884  0.6829  11.00000  0.05    0.31
Q2    1   0.2531  0.5476  0.9368  11.00000  0.05    0.23
Q3    1   0.1026  0.2574  0.6556  11.00000  0.05    0.23
Q4    1   0.4569  0.5869  0.9622  11.00000  0.05    0.17
Q5    1  -0.1135  0.3198  0.4907  11.00000  0.05    0.17
Q6    1  -0.1527  0.1618  0.4987  11.00000  0.05    0.15

  REM The information below was added by Olex2.
  REM
  REM R1 = 0.0643 for 2559 Fo > 4sig(Fo) and 0.0800 for all 8665 data
  REM 223 parameters refined using n/a restraints
  REM Highest difference peak 0.31, deepest hole -0.22
  REM Mean Shift 0, Max Shift 0.000.

  REM +++ Tabular Listing of Refinement Information +++
  REM R1_all = 0.0800
  REM R1_gt = 0.0643
  REM wR_ref = 0.1904
  REM GOOF = 1.049
  REM Shift_max = 0.000
  REM Shift_mean = 0
  REM Reflections_all = 8665
  REM Reflections_gt = 2559
  REM Parameters = 223
  REM Hole = -0.22
  REM Peak = 0.31
  REM Flack = n/a
;
_database_code_depnum_ccdc_archive  'CCDC 2360759'
_olex2_exptl_crystal_mounting_method  '293 K'
_olex2_submission_special_instructions  'No special instructions were received'
_oxdiff_exptl_absorpt_empirical_details
;
Empirical correction (ABSPACK) includes:
- Absorption correction using spherical harmonics
- Frame scaling
;
_oxdiff_exptl_absorpt_empirical_full_max  1.807
_oxdiff_exptl_absorpt_empirical_full_min  0.358
